# Supplementary material for: Bis[μ-2-(4-hy­droxy­phen­yl)acetato]-κ3 O,O′:O;κ3 O:O,O′-bis­{aqua­(4,4′-bi­pyridine-κN)[2-(4-hy­droxy­phen­yl)acetato-κ2 O,O′]erbium(III)} monohydrate
Source: Acta Crystallogr Sect E Struct Rep Online. 2010 Nov 6;66(Pt 12):m1513. doi: 10.1107/S1600536810044752 (PMC3011679; doi:10.1107/S1600536810044752)
Supplement: Supplementary file 2 [file e-66-m1513-Isup2.hkl]

# 
# h,k,l, Fc-squared, Fo-squared, sigma(Fo-squared) and status flag 
# 
data_I
_shelx_title ' J in P-1' 
_shelx_refln_list_code          4 
_shelx_F_calc_maximum      392.28 
_exptl_crystal_F_000      1608.00 
_reflns_d_resolution_high  0.7654 
 
loop_ 
 _symmetry_equiv_pos_as_xyz 
 'x, y, z' 
 '-x, -y, -z' 
 
_cell_length_a    11.7043 
_cell_length_b    16.1714 
_cell_length_c    18.4117 
_cell_angle_alpha  83.350 
_cell_angle_beta   72.339 
_cell_angle_gamma  71.359 
 
_shelx_F_squared_multiplier     1.000 
 
loop_ 
 _refln_index_h 
 _refln_index_k 
 _refln_index_l 
 _refln_F_squared_calc 
 _refln_F_squared_meas 
 _refln_F_squared_sigma 
 _refln_observed_status 
   1   0   0    10922.70    11037.00    444.98 o 
   2   0   0    81762.19    76211.61   1010.81 o 
   3   0   0     1379.58     1687.66     31.66 o 
   4   0   0    13699.30    14560.79    132.73 o 
   5   0   0    18128.04    17718.75    148.73 o 
   6   0   0      136.23      107.34      7.34 o 
   7   0   0    15319.82    14976.54    152.82 o 
   8   0   0    11735.39    11685.47    124.61 o 
   9   0   0     1213.61     1213.94     27.08 o 
  10   0   0     1814.86     1750.23     34.55 o 
  11   0   0      125.78      100.16     14.52 o 
  12   0   0     1371.05     1409.91     57.10 o 
  13   0   0     1199.61     1161.06     69.66 o 
 -13   1   0      363.57      318.43     42.86 o 
 -12   1   0       43.97        4.43     19.75 o 
 -11   1   0      625.10      593.77     22.46 o 
 -10   1   0        1.03        3.68      9.11 o 
  -9   1   0     5722.44     5622.65     80.63 o 
  -8   1   0     7338.12     7248.34    101.63 o 
  -7   1   0     9392.43     9562.40    103.77 o 
  -6   1   0    12203.95    12264.54    116.06 o 
  -5   1   0     6493.76     6844.38     67.93 o 
  -4   1   0     9240.74     9707.51     99.71 o 
  -3   1   0     5056.52     5305.12     56.24 o 
  -2   1   0    74971.45    69746.94   1477.53 o 
  -1   1   0    58175.46    53783.37   1857.32 o 
   1   1   0    24301.78    24589.16    383.99 o 
   2   1   0     3667.12     3901.38    110.93 o 
   3   1   0      375.83      431.76     19.68 o 
   4   1   0    36884.14    37424.16    327.38 o 
   5   1   0     3421.09     3518.52     36.25 o 
   6   1   0    35552.40    35341.20    268.77 o 
   7   1   0     2073.21     1964.28     24.66 o 
   8   1   0     5913.21     5685.03     62.57 o 
   9   1   0     1996.53     1989.96     34.85 o 
  10   1   0      532.02      488.81     21.37 o 
  11   1   0     2482.72     2436.24     49.00 o 
  12   1   0      158.88      121.34     25.07 o 
  13   1   0     3578.27     3639.53    127.18 o 
  14   1   0     1928.49     1858.92     90.32 o 
 -13   2   0      307.13      340.63     43.28 o 
 -12   2   0       52.99       89.50     16.67 o 
 -11   2   0      657.26      641.91     23.64 o 
 -10   2   0     7855.81     7715.55    106.36 o 
  -9   2   0      149.14      174.73     14.95 o 
  -8   2   0    10107.20     9803.33    122.67 o 
  -7   2   0     4813.02     5102.62     70.73 o 
  -6   2   0      607.57      596.83     16.03 o 
  -5   2   0      256.18      352.98     25.07 o 
  -4   2   0      155.24      135.81      7.65 o 
  -3   2   0    60870.82    61309.03    580.53 o 
  -2   2   0    17837.93    17605.74    196.92 o 
  -1   2   0    20702.88    21191.52    629.95 o 
   0   2   0     8366.97     9143.37    121.10 o 
   1   2   0        8.49       -7.12      7.12 o 
   2   2   0    56643.43    55165.10   1091.71 o 
   3   2   0     6388.27     6788.77    111.59 o 
   4   2   0    20539.59    20774.03    215.59 o 
   5   2   0    44996.04    44791.39    335.43 o 
   6   2   0     2645.44     2717.06     28.99 o 
   7   2   0     8866.96     8892.28     76.63 o 
   8   2   0       13.44       15.49      8.55 o 
   9   2   0      469.19      518.28     18.37 o 
  10   2   0     4931.49     5030.59     75.31 o 
  11   2   0      643.91      733.95     31.64 o 
  12   2   0     5091.72     5109.40    119.38 o 
  13   2   0      412.57      320.38     40.21 o 
  14   2   0     1022.69     1072.55     69.52 o 
 -13   3   0        0.80       -4.89     24.99 o 
 -12   3   0     2949.54     2988.82     67.32 o 
 -11   3   0     2915.72     3046.75     57.69 o 
 -10   3   0     2409.79     2393.48     50.57 o 
  -9   3   0    10218.80    10360.67    132.26 o 
  -8   3   0      455.48      447.35     32.38 o 
  -7   3   0      326.21      355.87     20.63 o 
  -6   3   0       57.84      109.34     25.34 o 
  -5   3   0     3551.90     3786.50     42.54 o 
  -4   3   0    73029.26    71782.24    617.52 o 
  -3   3   0      203.73      211.24      9.87 o 
  -2   3   0    38647.63    37671.02    359.24 o 
  -1   3   0     3327.70     3455.93     63.65 o 
   0   3   0     1116.54     1183.66     26.35 o 
   1   3   0     1591.87     1714.37     28.07 o 
   2   3   0       19.39       38.17      4.33 o 
   3   3   0    70782.14    70635.84    759.13 o 
   4   3   0    12405.06    12580.54    115.25 o 
   5   3   0     4660.90     4580.84     47.53 o 
   6   3   0     4828.05     4544.92     48.56 o 
   7   3   0        5.55       -0.34      4.69 o 
   8   3   0      328.82      362.73     12.00 o 
   9   3   0     1014.19      967.33     24.11 o 
  10   3   0     6973.76     6810.29     84.80 o 
  11   3   0     7768.95     7938.79    125.03 o 
  12   3   0      293.45      259.34     29.02 o 
  13   3   0     2303.62     2345.19     77.23 o 
  14   3   0       67.26       34.76     30.01 o 
 -12   4   0      175.85      173.26     21.83 o 
 -11   4   0     5294.05     5243.56    111.12 o 
 -10   4   0     2810.54     2700.42     76.71 o 
  -9   4   0      498.66      497.44     21.93 o 
  -8   4   0        6.30       36.02     13.00 o 
  -7   4   0       18.63       61.85     25.31 o 
  -6   4   0     7071.58     7020.38     80.45 o 
  -5   4   0    16884.77    17006.22    169.81 o 
  -4   4   0     6764.56     6497.13     60.45 o 
  -3   4   0    43191.91    42089.73    402.76 o 
  -2   4   0     1941.24     2005.36     26.27 o 
  -1   4   0     2137.54     2127.43     38.39 o 
   0   4   0     3185.67     3207.90     41.20 o 
   1   4   0    21117.62    21793.13    282.61 o 
   2   4   0   116327.63   102934.73   4448.36 o 
   3   4   0      369.13      405.49     11.49 o 
   4   4   0    63703.91    63152.55    613.34 o 
   5   4   0     9686.49    10007.61     87.64 o 
   6   4   0       13.26       30.11      4.55 o 
   7   4   0     3634.67     3642.45     48.77 o 
   8   4   0      441.50      473.29     14.00 o 
   9   4   0    10559.78    10635.39    117.71 o 
  10   4   0     1513.07     1515.84     32.15 o 
  11   4   0     2756.83     2967.24     63.33 o 
  12   4   0      726.08      777.50     43.36 o 
  13   4   0       12.84      -10.83     28.55 o 
  14   4   0      386.11      309.36     42.16 o 
 -12   5   0     3672.81     3713.60     78.66 o 
 -11   5   0      143.48      134.79     29.96 o 
 -10   5   0      595.43      559.01     36.33 o 
  -9   5   0       96.38       68.95     13.32 o 
  -8   5   0      752.36      739.58     25.63 o 
  -7   5   0     9816.85     9955.66    124.59 o 
  -6   5   0      409.06      433.99     17.37 o 
  -5   5   0     6793.51     6225.30     71.98 o 
  -4   5   0    11522.85    10854.30    103.36 o 
  -3   5   0     2240.42     2052.52     26.27 o 
  -2   5   0     5491.75     5885.44     64.64 o 
  -1   5   0      204.75      189.33     10.71 o 
   0   5   0    28016.61    28236.72    271.60 o 
   1   5   0    32401.47    32426.80    353.92 o 
   2   5   0    23690.43    23422.88    258.35 o 
   3   5   0    42935.99    41998.43    402.20 o 
   4   5   0       75.75       88.49      5.22 o 
   5   5   0        3.87       22.33      7.80 o 
   6   5   0     2998.96     3101.54     34.11 o 
   7   5   0     2596.89     2622.21     29.48 o 
   8   5   0    14315.19    14259.47    135.12 o 
   9   5   0       84.88      105.31     11.55 o 
  10   5   0    10866.68    11054.24    150.22 o 
  11   5   0      855.44      895.71     34.01 o 
  12   5   0       68.70       49.82     20.25 o 
  13   5   0      469.91      463.03     36.31 o 
  14   5   0        8.18      -24.99     24.99 o 
 -12   6   0       84.79      101.12     20.97 o 
 -11   6   0      703.50      751.73     43.21 o 
 -10   6   0       32.14        4.86     12.77 o 
  -9   6   0     1024.59      975.31     36.13 o 
  -8   6   0     4740.07     4503.60     70.60 o 
  -7   6   0      826.86      845.96     26.28 o 
  -6   6   0    15142.34    14728.15    172.47 o 
  -5   6   0     2240.67     2291.05     35.48 o 
  -4   6   0     7423.09     7682.08     77.36 o 
  -3   6   0      950.38     1071.53     18.11 o 
  -2   6   0       26.32       63.35      5.03 o 
  -1   6   0    31769.26    31346.25    274.29 o 
   0   6   0     1569.86     1563.35     22.89 o 
   1   6   0    32798.63    33015.63    287.41 o 
   2   6   0    25551.07    26660.92    233.75 o 
   3   6   0     3356.81     3476.58     36.01 o 
   4   6   0     5814.85     6350.54     58.00 o 
   5   6   0       91.91       86.04      5.45 o 
   6   6   0    21296.05    21925.37    181.70 o 
   7   6   0    12037.62    12253.07    101.17 o 
   8   6   0     4323.00     4399.20     48.45 o 
   9   6   0     9420.91     9501.79     97.00 o 
  10   6   0      249.59      226.07     18.26 o 
  11   6   0      172.47      148.03     17.82 o 
  12   6   0       51.55       39.39     19.78 o 
  13   6   0      599.30      605.40     51.93 o 
  14   6   0     3847.74     4091.70    141.69 o 
 -11   7   0       43.06        9.88     20.81 o 
 -10   7   0      410.22      377.83     27.40 o 
  -9   7   0      589.10      600.81     25.74 o 
  -8   7   0     5719.03     5604.90     83.75 o 
  -7   7   0     8255.71     8089.92    107.84 o 
  -6   7   0      766.08      709.73     23.45 o 
  -5   7   0     2150.32     2101.83     39.02 o 
  -4   7   0       28.30       29.06     11.63 o 
  -3   7   0     1269.68     1164.29     22.50 o 
  -2   7   0    17536.27    17508.95    159.83 o 
  -1   7   0       48.81      100.15      6.10 o 
   0   7   0    83221.77    84249.78   1143.63 o 
   1   7   0     2511.60     2670.63     31.35 o 
   2   7   0      616.17      642.19     12.65 o 
   3   7   0    12417.64    13866.59    136.70 o 
   4   7   0      454.01      411.48      9.96 o 
   5   7   0    11331.03    10630.46     93.10 o 
   6   7   0     3050.31     3189.42     38.68 o 
   7   7   0    12039.10    11958.29    107.47 o 
   8   7   0     5896.19     5839.86     60.51 o 
   9   7   0      576.79      547.50     17.56 o 
  10   7   0       12.24        5.30     10.66 o 
  11   7   0       44.32       45.23     31.06 o 
  12   7   0     4387.51     4373.16    234.32 o 
  13   7   0     2228.34     2268.33     81.60 o 
  14   7   0     1103.50     1161.06     73.01 o 
 -11   8   0      486.78      519.31     60.94 o 
 -10   8   0      206.73      197.96     24.11 o 
  -9   8   0     3977.66     4121.51     71.10 o 
  -8   8   0     3121.83     3006.19     56.45 o 
  -7   8   0     2068.07     1946.56     41.98 o 
  -6   8   0     4865.49     4618.32     69.83 o 
  -5   8   0        9.87       12.08      9.07 o 
  -4   8   0     6849.38     6955.22     90.50 o 
  -3   8   0     3526.23     3562.76     43.08 o 
  -2   8   0    18142.84    18546.37    169.94 o 
  -1   8   0    17950.81    17519.26    160.44 o 
   0   8   0     2823.71     2997.72     35.79 o 
   1   8   0      628.80      597.42     16.34 o 
   2   8   0      850.29      967.23     16.84 o 
   3   8   0     9046.44     9250.01     81.71 o 
   4   8   0    25621.19    25581.91    209.20 o 
   5   8   0     5594.82     5595.94     63.70 o 
   6   8   0    33467.30    33770.82    275.13 o 
   7   8   0      235.93      257.99     11.33 o 
   8   8   0      127.97      125.11      8.60 o 
   9   8   0       25.95       26.66      9.16 o 
  10   8   0      665.17      683.60     26.05 o 
  11   8   0     6559.84     6641.90    166.89 o 
  12   8   0      195.45      211.12     27.50 o 
  13   8   0     3972.30     3977.87    105.69 o 
  14   8   0      883.53      883.11     65.47 o 
 -10   9   0     3794.25     3797.83    100.73 o 
  -9   9   0      140.82      170.69     22.35 o 
  -8   9   0     2488.46     2433.14     66.93 o 
  -7   9   0     1008.27      985.87     35.34 o 
  -6   9   0      470.98      407.51     19.23 o 
  -5   9   0     1173.20     1071.42     41.75 o 
  -4   9   0       37.02       66.16     10.28 o 
  -3   9   0    19422.14    19201.26    196.55 o 
  -2   9   0     4128.92     4036.65     47.42 o 
  -1   9   0    10780.48    10886.80    105.58 o 
   0   9   0     2652.46     2632.03     33.71 o 
   1   9   0       78.35       86.83      6.09 o 
   2   9   0    35257.19    36925.93    324.69 o 
   3   9   0     3626.19     3617.37     38.62 o 
   4   9   0    23759.70    23808.13    196.72 o 
   5   9   0    33234.72    33473.18    295.85 o 
   6   9   0     1167.35     1191.73     21.86 o 
   7   9   0     4428.18     4678.93     54.91 o 
   8   9   0      636.91      640.90     18.00 o 
   9   9   0     3440.65     3513.22     59.38 o 
  10   9   0     8624.77     8530.44    139.00 o 
  11   9   0     1025.10     1001.30     40.20 o 
  12   9   0     6513.73     6746.69    145.33 o 
  13   9   0      470.80      425.59     42.44 o 
  14   9   0      232.44      146.02     36.02 o 
 -10  10   0      403.98      458.59     46.07 o 
  -9  10   0     2104.43     2073.63     59.14 o 
  -8  10   0      259.03      236.64     19.23 o 
  -7  10   0      501.06      467.31     22.23 o 
  -6  10   0     3585.26     3454.87     73.83 o 
  -5  10   0     1036.29     1027.22     29.18 o 
  -4  10   0    21227.45    20599.11    234.63 o 
  -3  10   0       30.90       38.73      9.30 o 
  -2  10   0     6275.58     6186.37     67.52 o 
  -1  10   0       86.42       95.08      7.56 o 
   0  10   0      102.85      128.53     14.79 o 
   1  10   0     6523.46     6670.89     67.91 o 
   2  10   0      129.73      154.09     10.12 o 
   3  10   0    37693.29    37883.55    334.43 o 
   4  10   0    10247.70    10250.97     92.32 o 
   5  10   0     8269.16     8197.84     76.85 o 
   6  10   0     1706.80     1669.80     28.30 o 
   7  10   0     1182.61     1189.86     26.14 o 
   8  10   0     1211.98     1241.48     40.62 o 
   9  10   0     3020.26     3095.60     56.85 o 
  10  10   0    12409.70    12386.77    188.38 o 
  11  10   0     9437.73     9659.00    215.43 o 
  12  10   0       44.41       21.06     21.50 o 
  13  10   0      109.33       96.67     25.55 o 
  14  10   0       41.32      -24.99     24.99 o 
  -9  11   0      160.69      160.06     28.26 o 
  -8  11   0      282.34      253.27     31.30 o 
  -7  11   0      165.71      183.95     17.47 o 
  -6  11   0     3417.48     3425.39     60.91 o 
  -5  11   0     5543.71     5421.37    152.37 o 
  -4  11   0     2735.61     2753.54     49.90 o 
  -3  11   0     9827.70     9658.71    121.89 o 
  -2  11   0        7.37       -2.04      6.83 o 
  -1  11   0     2994.68     2919.78     39.26 o 
   0  11   0     1235.14     1243.67     21.19 o 
   1  11   0     4844.44     4758.25     50.69 o 
   2  11   0    36090.91    36554.48    355.45 o 
   3  11   0       28.35       31.98      6.52 o 
   4  11   0     8085.87     8099.73     76.72 o 
   5  11   0     1188.12     1166.83     26.60 o 
   6  11   0      450.36      464.52     13.86 o 
   7  11   0     8484.83     8463.23     99.60 o 
   8  11   0      844.50      914.31     30.79 o 
   9  11   0    24031.21    24348.71    284.25 o 
  10  11   0     3048.85     3015.30     68.84 o 
  11  11   0     1459.00     1394.61     46.90 o 
  12  11   0      620.61      626.48     40.28 o 
  13  11   0        2.92       -9.28     33.43 o 
  14  11   0     1087.62     1137.05     74.41 o 
  -8  12   0       67.09       82.44     24.15 o 
  -7  12   0     7151.75     7220.02    126.51 o 
  -6  12   0      721.39      743.24     28.52 o 
  -5  12   0     3829.68     3815.26     64.90 o 
  -4  12   0      682.99      698.37     25.45 o 
  -3  12   0       24.35       25.31     10.40 o 
  -2  12   0      424.19      396.25     32.42 o 
  -1  12   0       62.13       56.02      7.72 o 
   0  12   0     9359.57     9368.25     97.28 o 
   1  12   0    16065.34    15845.75    140.33 o 
   2  12   0     3601.56     3612.01     42.35 o 
   3  12   0     6894.15     7017.27     75.54 o 
   4  12   0      128.79      131.93      9.14 o 
   5  12   0     2696.72     2650.02     37.53 o 
   6  12   0    11061.79    11159.41    125.24 o 
   7  12   0     7560.30     7573.82     92.38 o 
   8  12   0    18086.68    18351.37    219.82 o 
   9  12   0      275.86      286.34     19.28 o 
  10  12   0     5618.77     5637.81    104.74 o 
  11  12   0      744.64      656.70     69.50 o 
  12  12   0      210.84      233.88     24.81 o 
  13  12   0     2346.82     2371.98     79.23 o 
  -8  13   0     2141.66     2170.09     95.91 o 
  -7  13   0      669.02      706.49     43.57 o 
  -6  13   0     3032.75     2994.42     85.82 o 
  -5  13   0      441.26      409.13     24.39 o 
  -4  13   0      542.22      521.74     30.09 o 
  -3  13   0       25.85       14.28     11.88 o 
  -2  13   0      461.38      457.14     23.85 o 
  -1  13   0    21194.52    21291.27    332.79 o 
   0  13   0     2646.00     2778.99     40.35 o 
   1  13   0    10104.61     9968.07    103.55 o 
   2  13   0     6652.45     6804.13     69.62 o 
   3  13   0       29.85       21.85      6.95 o 
   4  13   0     4566.17     4598.34     56.89 o 
   5  13   0     1055.78     1126.30     23.95 o 
   6  13   0    29549.81    29337.73    297.76 o 
   7  13   0    22030.25    22244.55    260.52 o 
   8  13   0     1154.17     1188.38     33.93 o 
   9  13   0     2483.82     2577.21     53.07 o 
  10  13   0      257.98      256.37     26.18 o 
  11  13   0     1870.89     1846.13     57.99 o 
  12  13   0     1825.38     1962.63     61.89 o 
  13  13   0     1457.36     1536.72     85.16 o 
  -7  14   0     3356.94     3615.80    129.41 o 
  -6  14   0       15.72       -2.20     21.15 o 
  -5  14   0      279.87      299.47     30.09 o 
  -4  14   0       59.08       45.43     15.09 o 
  -3  14   0     3550.78     3479.03     70.00 o 
  -2  14   0     9939.82     9926.16    147.28 o 
  -1  14   0     3560.67     3742.40     71.06 o 
   0  14   0    11389.85    11464.79    150.36 o 
   1  14   0      118.82      116.90     13.14 o 
   2  14   0      101.76      110.71     12.29 o 
   3  14   0       95.80      137.46     11.45 o 
   4  14   0     3314.31     3422.12     46.83 o 
   5  14   0    15587.65    15341.62    167.14 o 
   6  14   0      325.45      344.51     16.93 o 
   7  14   0    12911.29    12989.25    164.39 o 
   8  14   0      804.82      818.57     29.34 o 
   9  14   0      249.97      243.95     21.68 o 
  10  14   0      468.45      462.43     29.11 o 
  11  14   0      432.88      450.56     30.35 o 
  12  14   0     4692.21     4894.76    125.22 o 
  13  14   0     2586.33     2533.33    110.14 o 
  -6  15   0        0.78       30.57     26.66 o 
  -5  15   0      162.82      189.50     29.12 o 
  -4  15   0     5101.70     5186.94    259.94 o 
  -3  15   0     1571.34     1677.44    132.06 o 
  -2  15   0     6311.61     6491.31    108.07 o 
  -1  15   0     3914.42     3936.24     75.12 o 
   0  15   0      134.43      155.23     14.73 o 
   1  15   0       27.08       43.20     11.56 o 
   2  15   0        4.18        0.62     10.39 o 
   3  15   0    11148.83    10557.44    163.21 o 
   4  15   0    14701.44    14494.13    212.30 o 
   5  15   0      256.33      322.15     19.47 o 
   6  15   0    10720.16    10848.53    163.97 o 
   7  15   0     1215.29     1235.90     41.31 o 
   8  15   0      102.11       81.39     16.52 o 
   9  15   0     1459.28     1461.00     47.08 o 
  10  15   0      121.94      121.01     26.16 o 
  11  15   0     6836.73     7116.66    160.52 o 
  12  15   0      346.01      280.60     44.53 o 
  -5  16   0     3529.27     3487.92    126.62 o 
  -4  16   0       67.93      117.58     25.93 o 
  -3  16   0     6341.74     6626.78    145.15 o 
  -2  16   0     1913.12     1911.41    117.06 o 
  -1  16   0      568.99      549.04     65.75 o 
   0  16   0      163.85      146.54     22.29 o 
   1  16   0      154.59      148.26     24.19 o 
   2  16   0    10848.83    10850.81    169.66 o 
   3  16   0     4740.12     4707.54    148.15 o 
   4  16   0     5436.29     5633.62    103.36 o 
   5  16   0     5525.05     5549.72    102.29 o 
   6  16   0       10.88        5.36     16.71 o 
   7  16   0        9.52       20.02     14.52 o 
   8  16   0      362.74      403.02     26.36 o 
   9  16   0     3601.71     3775.18    103.07 o 
  10  16   0     5223.96     5537.19    134.99 o 
  11  16   0      206.47      226.01     39.09 o 
  12  16   0     4489.29     4502.96    157.75 o 
  -4  17   0     4845.09     5073.37    162.22 o 
  -3  17   0        0.04       11.92     20.73 o 
  -2  17   0     1134.29     1155.30     53.06 o 
  -1  17   0      107.50       93.86     22.59 o 
   0  17   0      536.24      520.49     35.19 o 
   1  17   0     3672.30     3863.96     82.49 o 
   2  17   0       24.06       54.34     17.57 o 
   3  17   0    14153.33    14213.72    239.94 o 
   4  17   0     2700.03     2729.87     66.65 o 
   5  17   0      465.63      474.43     34.24 o 
   6  17   0       99.45       95.20     22.21 o 
   7  17   0       18.42       42.63     21.36 o 
   8  17   0     7495.81     7439.53    129.09 o 
   9  17   0     2085.12     2202.07     61.48 o 
  10  17   0     4672.38     4786.61    114.16 o 
  11  17   0     4524.69     4790.82    164.59 o 
  -3  18   0      953.61      958.22     65.61 o 
  -2  18   0      113.57       86.68     24.97 o 
  -1  18   0     1638.87     1740.00     99.26 o 
   0  18   0     1765.50     1875.50     67.12 o 
   1  18   0     2121.19     2232.49     80.90 o 
   2  18   0     8575.00     8820.35    148.70 o 
   3  18   0       37.36       27.96     16.49 o 
   4  18   0     2956.22     2923.50     71.03 o 
   5  18   0        5.65        6.79     17.82 o 
   6  18   0      783.78      843.41     72.59 o 
   7  18   0     6108.09     6168.02    143.41 o 
   8  18   0      304.46      312.98     43.97 o 
   9  18   0     8800.35     9467.02    259.94 o 
  10  18   0      423.06      388.91     34.75 o 
  -1  19   0       36.20       70.43     24.28 o 
   0  19   0     5847.12     5970.10    138.89 o 
   1  19   0     4434.17     4550.32    114.53 o 
   2  19   0     1510.13     1598.90     53.54 o 
   3  19   0     2437.84     2508.48     67.22 o 
   4  19   0       36.16       -8.52     30.99 o 
   5  19   0     1882.60     1827.97     68.73 o 
   6  19   0     2938.62     3125.66    120.20 o 
   7  19   0     2092.31     1870.37     91.58 o 
   8  19   0     6032.46     6189.76    191.25 o 
   9  19   0        7.83       27.08     30.01 o 
   0  20   0      326.71      387.81     62.68 o 
   1  20   0     3363.67     3383.64    103.10 o 
   2  20   0      532.16      495.28     39.07 o 
   3  20   0       16.20       -3.89     20.76 o 
   4  20   0     2109.18     2375.45    104.56 o 
   5  20   0      240.75      188.04     38.11 o 
   6  20   0     6319.23     6445.50    197.40 o 
   7  20   0     3528.95     3370.66    132.20 o 
   8  20   0      732.55      808.01     67.15 o 
  -7 -20   1     4556.75     4528.23    157.61 o 
  -6 -20   1      883.36     1042.68     71.48 o 
  -5 -20   1     5062.29     5199.15    168.36 o 
  -4 -20   1       14.96        9.21     26.66 o 
  -3 -20   1       14.59       10.94     29.60 o 
  -2 -20   1     1036.91     1063.90     68.13 o 
  -1 -20   1     1278.69     1430.28    100.58 o 
  -9 -19   1     5155.21     5355.22    176.32 o 
  -8 -19   1     1001.71     1127.55     75.11 o 
  -7 -19   1     4741.01     4750.89    158.45 o 
  -6 -19   1     3231.07     3289.97    124.66 o 
  -5 -19   1       38.80       54.41     23.47 o 
  -4 -19   1      100.06       90.14     43.35 o 
  -3 -19   1      204.00      255.87     30.28 o 
  -2 -19   1     4599.11     4816.34     98.90 o 
  -1 -19   1     5052.00     5014.90    121.48 o 
   0 -19   1      927.79      965.93     50.48 o 
   1 -19   1     3348.90     3266.00     94.20 o 
 -10 -18   1     4203.90     4208.40    151.19 o 
  -9 -18   1      609.42      625.55     55.28 o 
  -8 -18   1     8798.44     9249.80    251.98 o 
  -7 -18   1      800.47      896.75     50.07 o 
  -6 -18   1      378.97      365.86     34.22 o 
  -5 -18   1      301.47      228.50     41.04 o 
  -4 -18   1      231.83      254.00     34.34 o 
  -3 -18   1     9902.97     9938.66    165.49 o 
  -2 -18   1      834.10      853.44     42.76 o 
  -1 -18   1     3792.73     3712.61     97.61 o 
   0 -18   1     2415.29     2484.49     78.00 o 
   1 -18   1      103.58       98.21     24.25 o 
   2 -18   1       28.12       64.45     23.94 o 
   3 -18   1       70.83       77.20     30.71 o 
 -11 -17   1     1778.18     1907.64     98.98 o 
 -10 -17   1     3841.15     3871.83    140.30 o 
  -9 -17   1     5348.46     5103.10    165.01 o 
  -8 -17   1       88.34      122.86     25.76 o 
  -7 -17   1      105.53      109.83     23.99 o 
  -6 -17   1      115.67       98.79     32.46 o 
  -5 -17   1     1733.63     1809.24    124.24 o 
  -4 -17   1    10272.95     9939.85    380.20 o 
  -3 -17   1      903.50      956.88     39.59 o 
  -2 -17   1    12572.02    12479.13    192.28 o 
  -1 -17   1      405.57      439.97     32.69 o 
   0 -17   1      216.21      223.25     26.49 o 
   1 -17   1      391.59      340.37     30.73 o 
   2 -17   1      181.72      170.44     26.26 o 
   3 -17   1     6148.30     6684.90    148.06 o 
   4 -17   1     1182.39     1437.49    133.46 o 
 -12 -16   1       78.88      163.33     40.62 o 
 -11 -16   1     4543.25     4684.85    113.96 o 
 -10 -16   1     1530.78     1555.84     51.50 o 
  -9 -16   1     1171.73     1163.06     55.45 o 
  -8 -16   1      315.06      321.55     31.89 o 
  -7 -16   1      122.89      108.12     45.30 o 
  -6 -16   1     6703.75     6553.60    257.14 o 
  -5 -16   1     2640.25     2760.71     79.97 o 
  -4 -16   1     6170.87     6232.79    131.13 o 
  -3 -16   1    10271.37    10268.75    161.84 o 
  -2 -16   1       62.33       38.23     15.88 o 
  -1 -16   1      765.36      747.99     27.73 o 
   0 -16   1       76.41       91.41     23.65 o 
   1 -16   1     1636.36     1736.77     47.14 o 
   2 -16   1     6588.35     6492.66    109.93 o 
   3 -16   1      127.47      221.34     27.34 o 
   4 -16   1     5976.65     5918.32    134.78 o 
   5 -16   1      318.91      297.11     56.12 o 
 -12 -15   1     4216.61     4188.58    148.54 o 
 -11 -15   1        1.29       -0.96     17.28 o 
 -10 -15   1      953.01      928.14     40.32 o 
  -9 -15   1      198.88      208.93     26.97 o 
  -8 -15   1      324.95      336.59     40.61 o 
  -7 -15   1     6046.19     6051.62    134.24 o 
  -6 -15   1       32.30       36.75     18.00 o 
  -5 -15   1    14652.29    14648.33    262.77 o 
  -4 -15   1     6870.38     6672.09     95.56 o 
  -3 -15   1     7739.84     7369.06    102.82 o 
  -2 -15   1      546.46      542.04     23.48 o 
  -1 -15   1       14.62        9.49     10.14 o 
   0 -15   1     4931.71     4911.77     76.37 o 
   1 -15   1     3248.90     3280.25     71.26 o 
   2 -15   1     5003.15     5075.33     90.35 o 
   3 -15   1     9927.80     9863.04    149.31 o 
   4 -15   1      107.42      117.02     17.80 o 
   5 -15   1      609.84      520.89     37.06 o 
   6 -15   1      121.76      122.06     26.31 o 
 -12 -14   1      576.50      574.29     35.88 o 
 -11 -14   1     2781.36     2975.90     75.10 o 
 -10 -14   1        1.00      -12.40     12.40 o 
  -9 -14   1     1070.63     1057.37     34.90 o 
  -8 -14   1     3130.31     3215.83     60.67 o 
  -7 -14   1     5982.87     5958.19     89.85 o 
  -6 -14   1    19179.55    19163.83    228.93 o 
  -5 -14   1      107.31      145.15     12.63 o 
  -4 -14   1     3846.19     3984.31     57.23 o 
  -3 -14   1      513.20      549.39     19.54 o 
  -2 -14   1       41.53       71.99      9.29 o 
  -1 -14   1    10728.10    10833.68    123.52 o 
   0 -14   1      770.74      733.41     23.06 o 
   1 -14   1    20880.46    20584.54    275.59 o 
   2 -14   1     4407.77     4366.62     86.19 o 
   3 -14   1      746.41      758.48     31.21 o 
   4 -14   1      583.46      586.06     29.11 o 
   5 -14   1        0.51        0.20     13.45 o 
   6 -14   1     1476.35     1430.06     58.71 o 
   7 -14   1     1493.43     1515.23     78.18 o 
 -13 -13   1     1916.23     1992.94     97.44 o 
 -12 -13   1     1576.08     1707.10     57.05 o 
 -11 -13   1       15.36        1.94     16.23 o 
 -10 -13   1      285.77      266.52     20.19 o 
  -9 -13   1       30.36       25.21     17.97 o 
  -8 -13   1     4540.11     4558.29     74.61 o 
  -7 -13   1    16148.85    15972.34    194.89 o 
  -6 -13   1     2782.16     2843.11     52.61 o 
  -5 -13   1     8142.63     8113.72     87.11 o 
  -4 -13   1      285.28      298.58     13.87 o 
  -3 -13   1     1862.87     1873.28     33.99 o 
  -2 -13   1     5272.63     5358.63     69.29 o 
  -1 -13   1     4734.52     4771.10     63.83 o 
   0 -13   1    15491.25    15906.00    169.95 o 
   1 -13   1        6.65       15.26      8.41 o 
   2 -13   1     1906.00     1877.33     41.09 o 
   3 -13   1      931.90      874.08     29.09 o 
   4 -13   1      785.38      849.38     28.28 o 
   5 -13   1     3139.50     3236.06     59.44 o 
   6 -13   1       33.68       28.78     13.76 o 
   7 -13   1     5007.60     4849.80    117.55 o 
   8 -13   1     1303.58     1292.28     72.17 o 
 -13 -12   1      198.43      148.95     38.39 o 
 -12 -12   1      169.62      155.41     24.38 o 
 -11 -12   1      623.24      592.93     43.35 o 
 -10 -12   1      363.36      382.13     22.81 o 
  -9 -12   1     5759.62     5959.23    108.77 o 
  -8 -12   1      503.49      534.51     26.17 o 
  -7 -12   1    13760.51    13547.03    167.98 o 
  -6 -12   1     9485.12     9555.49    109.09 o 
  -5 -12   1      141.40      145.37      9.83 o 
  -4 -12   1     1486.44     1450.06     25.98 o 
  -3 -12   1      242.21      244.68     11.19 o 
  -2 -12   1    11361.94    11782.76    116.62 o 
  -1 -12   1    10829.87    10698.63    118.69 o 
   0 -12   1     1445.63     1493.82     33.28 o 
   1 -12   1     2300.62     2488.74     36.76 o 
   2 -12   1      339.28      301.36     16.08 o 
   3 -12   1     1385.25     1441.72     44.89 o 
   4 -12   1     1517.94     1532.75     36.44 o 
   5 -12   1      956.42      986.15     30.31 o 
   6 -12   1     8011.28     7911.79    123.88 o 
   7 -12   1       83.14      116.23     16.39 o 
   8 -12   1      723.80      618.75     34.15 o 
 -13 -11   1      129.81      110.01     34.20 o 
 -12 -11   1      207.55      204.29     28.61 o 
 -11 -11   1     2078.61     2203.82     60.48 o 
 -10 -11   1     8904.01     8943.50    142.54 o 
  -9 -11   1      184.86      232.39     17.87 o 
  -8 -11   1    20953.01    20711.70    244.13 o 
  -7 -11   1     2375.18     2340.92     45.52 o 
  -6 -11   1        0.70       24.41      9.27 o 
  -5 -11   1    10249.42    10141.10    101.95 o 
  -4 -11   1      416.05      446.65     16.81 o 
  -3 -11   1    35461.43    35508.82    316.23 o 
  -2 -11   1     4692.26     4735.28     54.51 o 
  -1 -11   1     8526.84     8546.58     87.61 o 
   0 -11   1     5007.43     5061.54     63.85 o 
   1 -11   1      458.62      487.69     15.12 o 
   2 -11   1      831.85      896.76     20.51 o 
   3 -11   1      308.47      301.74     16.05 o 
   4 -11   1    13331.02    13159.58    159.60 o 
   5 -11   1     6174.17     5919.56     85.64 o 
   6 -11   1      511.92      527.65     23.28 o 
   7 -11   1     1413.23     1417.77     37.72 o 
   8 -11   1       99.72       73.89     15.72 o 
   9 -11   1      540.91      620.82     40.65 o 
 -14 -10   1       25.28      -24.71     24.71 o 
 -13 -10   1        5.49      -16.79     20.09 o 
 -12 -10   1     2025.29     1970.28     69.30 o 
 -11 -10   1     3908.39     4064.03     86.08 o 
 -10 -10   1     8622.92     8517.63    138.06 o 
  -9 -10   1     4692.86     4681.01    102.08 o 
  -8 -10   1      208.09      209.27     15.62 o 
  -7 -10   1     2529.87     2558.39     56.19 o 
  -6 -10   1     2312.70     2348.06     33.82 o 
  -5 -10   1    11912.31    11923.96    106.23 o 
  -4 -10   1    29500.30    28807.17    236.82 o 
  -3 -10   1      789.16      810.09     22.26 o 
  -2 -10   1     6303.61     6180.30     65.64 o 
  -1 -10   1      609.75      615.91     15.02 o 
   0 -10   1     2478.00     2606.47     42.41 o 
   1 -10   1      490.68      481.53     14.13 o 
   2 -10   1       21.51       30.28      6.66 o 
   3 -10   1    17293.59    16886.54    194.48 o 
   4 -10   1     6799.75     6607.38     89.62 o 
   5 -10   1     2756.86     2696.23     48.91 o 
   6 -10   1     4425.13     4278.45     68.27 o 
   7 -10   1       89.60       66.97     13.33 o 
   8 -10   1      830.55      855.16     35.73 o 
   9 -10   1      464.94      482.30     24.96 o 
  10 -10   1     2697.92     2868.10    108.47 o 
 -14  -9   1      191.77      156.07     38.39 o 
 -13  -9   1     2918.98     3124.51     92.91 o 
 -12  -9   1       21.79       30.56     21.86 o 
 -11  -9   1     6874.37     6986.90    123.58 o 
 -10  -9   1     2067.91     2055.86     46.48 o 
  -9  -9   1       22.68       25.44     14.16 o 
  -8  -9   1       27.44       38.26     14.19 o 
  -7  -9   1     1551.78     1537.22     26.49 o 
  -6  -9   1    13827.94    13665.37    130.93 o 
  -5  -9   1     6733.89     6903.14     71.49 o 
  -4  -9   1    10810.39    10792.58     95.64 o 
  -3  -9   1    27804.60    28565.88    254.08 o 
  -2  -9   1      460.16      505.73     13.16 o 
  -1  -9   1      413.78      387.24     11.65 o 
   0  -9   1     1320.73     1270.33     19.57 o 
   1  -9   1     9351.35     9216.94     84.80 o 
   2  -9   1    10086.57     9749.69     89.95 o 
   3  -9   1     1816.17     1867.60     31.43 o 
   4  -9   1    12601.45    12433.43    148.59 o 
   5  -9   1        8.90        5.57      8.90 o 
   6  -9   1       56.46       18.76     10.48 o 
   7  -9   1     1253.62     1222.47     33.24 o 
   8  -9   1      131.88      120.66     15.04 o 
   9  -9   1     5749.04     5714.73     88.97 o 
  10  -9   1      996.49     1150.32     53.70 o 
 -14  -8   1      847.28     1043.65     71.89 o 
 -13  -8   1     1099.59     1156.25     63.94 o 
 -12  -8   1     5218.86     5230.39    123.70 o 
 -11  -8   1      341.06      324.73     31.34 o 
 -10  -8   1     1931.80     1922.47     43.79 o 
  -9  -8   1       70.78       56.67     13.92 o 
  -8  -8   1      908.56      881.13     23.57 o 
  -7  -8   1    11322.69    11549.02    104.04 o 
  -6  -8   1      576.07      626.34     18.43 o 
  -5  -8   1    19731.24    19484.89    177.95 o 
  -4  -8   1     2847.35     2766.29     31.29 o 
  -3  -8   1        9.60       66.62     12.27 o 
  -2  -8   1      538.73      774.50     15.03 o 
  -1  -8   1      691.53      719.19     14.58 o 
   0  -8   1    20599.35    20302.63    170.30 o 
   1  -8   1     6041.42     5958.50     57.61 o 
   2  -8   1     8158.68     8368.44     77.58 o 
   3  -8   1     8226.26     8178.40     91.04 o 
   4  -8   1      482.97      479.75     17.90 o 
   5  -8   1     1016.98     1033.08     26.68 o 
   6  -8   1     1153.40     1118.18     29.36 o 
   7  -8   1     5287.68     5202.19     77.75 o 
   8  -8   1     8112.38     7881.82    108.46 o 
   9  -8   1      154.17      132.49     15.84 o 
  10  -8   1     1843.98     1843.55     45.46 o 
  11  -8   1       45.63       47.29     23.49 o 
 -14  -7   1     2652.36     2774.98    115.45 o 
 -13  -7   1     2377.27     2526.45     81.93 o 
 -12  -7   1      126.14      165.55     26.87 o 
 -11  -7   1        5.92      -15.86     15.86 o 
 -10  -7   1        1.71      -14.18     16.60 o 
  -9  -7   1     2539.08     2510.92     42.12 o 
  -8  -7   1     9415.28     9387.91     96.58 o 
  -7  -7   1     5884.51     6019.74     56.00 o 
  -6  -7   1    22179.89    22084.00    183.83 o 
  -5  -7   1      269.27      326.08      9.77 o 
  -4  -7   1      969.15     1267.12     19.90 o 
  -3  -7   1       22.46       29.90      4.39 o 
  -2  -7   1    10028.45    10924.96    101.88 o 
  -1  -7   1    58883.48    60727.86    571.69 o 
   0  -7   1      801.59      901.19     16.06 o 
   1  -7   1    28710.84    27622.94    247.34 o 
   2  -7   1     5836.38     6040.54     57.84 o 
   3  -7   1      855.31      919.13     17.16 o 
   4  -7   1     1699.07     1743.64     32.53 o 
   5  -7   1       96.92      137.29     17.21 o 
   6  -7   1    16568.97    16001.37    186.36 o 
   7  -7   1     2671.07     2624.71     48.04 o 
   8  -7   1     5114.47     4837.52     74.93 o 
   9  -7   1     2677.79     2594.64     51.71 o 
  10  -7   1       21.86       27.99     13.19 o 
  11  -7   1      319.90      275.35     30.49 o 
 -14  -6   1      418.13      366.17     46.63 o 
 -13  -6   1      569.45      582.80     41.19 o 
 -12  -6   1       86.74       66.48     22.09 o 
 -11  -6   1       35.15       24.48     18.65 o 
 -10  -6   1     5337.30     5539.10    119.72 o 
  -9  -6   1     1258.25     1323.90     39.81 o 
  -8  -6   1    12608.76    12430.77    113.00 o 
  -7  -6   1    14840.09    15041.84    121.95 o 
  -6  -6   1      787.22      680.34     19.01 o 
  -5  -6   1     1223.30     1490.57     20.47 o 
  -4  -6   1      407.55      419.55     10.70 o 
  -3  -6   1    33480.38    34019.36    296.46 o 
  -2  -6   1    35059.84    36477.31    375.02 o 
  -1  -6   1     7135.19     6945.97     73.90 o 
   0  -6   1    37288.50    35969.27    430.98 o 
   1  -6   1        4.13       22.04      6.51 o 
   2  -6   1       69.42       52.66      6.21 o 
   3  -6   1     1461.27     1441.74     23.30 o 
   4  -6   1     5675.55     5859.10     61.17 o 
   5  -6   1    14075.58    13571.90    203.85 o 
   6  -6   1        8.70       37.17      9.12 o 
   7  -6   1    12521.98    12250.73    225.13 o 
   8  -6   1     3989.36     3635.23     60.49 o 
   9  -6   1       62.41       96.57     29.73 o 
  10  -6   1      220.36      176.30     17.28 o 
  11  -6   1        0.00      -13.12     13.12 o 
  12  -6   1     3080.19     3334.06     72.93 o 
 -14  -5   1      883.63      878.23     65.89 o 
 -13  -5   1      171.98      156.46     31.69 o 
 -12  -5   1       17.93       21.74     42.79 o 
 -11  -5   1     2200.70     2180.91     68.48 o 
 -10  -5   1       87.99      111.99     16.95 o 
  -9  -5   1    18098.08    17433.75    331.74 o 
  -8  -5   1     3479.25     3513.48     57.75 o 
  -7  -5   1     8141.50     8050.16     70.37 o 
  -6  -5   1      511.19      530.79     13.20 o 
  -5  -5   1     3043.46     3465.78     33.67 o 
  -4  -5   1    57248.85    57160.71   1243.45 o 
  -3  -5   1      724.72      692.50     14.07 o 
  -2  -5   1    62013.38    60443.74    574.53 o 
  -1  -5   1    36737.43    36997.11    426.73 o 
   0  -5   1     2542.33     2517.39     28.18 o 
   1  -5   1      294.73      296.31      9.72 o 
   2  -5   1       11.01       27.16      5.70 o 
   3  -5   1    11093.31    10813.28    111.60 o 
   4  -5   1     8270.64     7781.64     76.52 o 
   5  -5   1     2574.41     2359.62     39.00 o 
   6  -5   1    17712.81    17263.04    196.60 o 
   7  -5   1        3.50       -3.78      8.09 o 
   8  -5   1     1532.80     1526.73     34.94 o 
   9  -5   1      510.65      511.20     26.77 o 
  10  -5   1      859.43      811.37     37.82 o 
  11  -5   1     4712.61     4833.72     70.19 o 
  12  -5   1       59.65       89.68     19.32 o 
 -14  -4   1       48.45       28.06     29.60 o 
 -13  -4   1      420.58      390.74     44.53 o 
 -12  -4   1     1048.99     1084.54     72.31 o 
 -11  -4   1     5329.07     5226.74    118.80 o 
 -10  -4   1     7962.42     7786.07    120.81 o 
  -9  -4   1      599.71      580.58     16.89 o 
  -8  -4   1     1728.94     1741.79     28.07 o 
  -7  -4   1      126.27      117.30      7.25 o 
  -6  -4   1       23.24       56.25      7.56 o 
  -5  -4   1    17217.67    17836.52    138.67 o 
  -4  -4   1      104.68      177.76     14.30 o 
  -3  -4   1    32160.06    31991.00    308.07 o 
  -2  -4   1    10700.20    11115.14    137.02 o 
  -1  -4   1    12487.63    12922.97    219.45 o 
   0  -4   1      889.76      967.31     23.56 o 
   1  -4   1      504.05      504.79     10.05 o 
   2  -4   1    27224.51    26768.45    258.75 o 
   3  -4   1     6775.75     6850.98     80.66 o 
   4  -4   1    43499.89    42732.63    410.53 o 
   5  -4   1    17323.66    17429.22    172.91 o 
   6  -4   1      589.94      641.02     19.59 o 
   7  -4   1       55.35       99.97     23.62 o 
   8  -4   1      225.74      223.15     14.75 o 
   9  -4   1     4557.47     4549.25     71.23 o 
  10  -4   1     2810.98     2659.58     52.12 o 
  11  -4   1     1027.20     1055.79     30.15 o 
  12  -4   1     3631.37     3525.70     99.78 o 
 -14  -3   1      665.83      621.22     56.40 o 
 -13  -3   1       70.40       56.68     30.57 o 
 -12  -3   1     5091.44     5064.70    172.27 o 
 -11  -3   1     3648.65     3545.45     91.58 o 
 -10  -3   1     4519.63     4705.76    128.96 o 
  -9  -3   1     2069.49     2152.58     33.79 o 
  -8  -3   1        1.77       12.96      6.03 o 
  -7  -3   1     2949.85     3081.66     33.26 o 
  -6  -3   1      480.93      376.31     14.86 o 
  -5  -3   1    11896.77    11742.96    156.98 o 
  -4  -3   1    21973.71    21542.90    176.90 o 
  -3  -3   1     4639.15     4872.02     60.10 o 
  -2  -3   1    13262.28    13073.91    173.22 o 
  -1  -3   1      266.52      285.14     11.07 o 
   0  -3   1     8578.44     9029.72    120.50 o 
   1  -3   1     5342.60     5248.84     62.33 o 
   2  -3   1     2979.16     3013.34     34.43 o 
   3  -3   1    83634.72    80566.66    761.68 o 
   4  -3   1     1010.38      984.16     22.76 o 
   5  -3   1     5565.77     5436.00     69.79 o 
   6  -3   1      359.07      348.81     19.12 o 
   7  -3   1      217.46      209.64     12.67 o 
   8  -3   1     5531.88     5347.43     75.94 o 
   9  -3   1      365.16      392.36     19.27 o 
  10  -3   1     7753.61     7557.24     92.39 o 
  11  -3   1     3716.69     3832.48     58.99 o 
  12  -3   1      149.64      149.90     15.78 o 
  13  -3   1       32.36       36.93     23.09 o 
 -14  -2   1     1207.60     1313.92     79.01 o 
 -13  -2   1     4178.71     4383.60    145.88 o 
 -12  -2   1        9.84       16.77     39.72 o 
 -11  -2   1     3568.12     3833.05     96.70 o 
 -10  -2   1     1179.03     1175.14     31.85 o 
  -9  -2   1       74.93       75.82      9.91 o 
  -8  -2   1     5182.19     4965.18     52.83 o 
  -7  -2   1      197.88      287.23      8.60 o 
  -6  -2   1    23417.39    22620.09    164.64 o 
  -5  -2   1     9625.22     9344.72     71.89 o 
  -4  -2   1    10941.18    11317.12    132.24 o 
  -3  -2   1     6532.90     6469.65     77.51 o 
  -2  -2   1     2414.46     2497.92     38.44 o 
  -1  -2   1    22740.04    23020.06    358.47 o 
   0  -2   1    12603.67    12917.92    168.23 o 
   1  -2   1    26929.97    26983.80    300.06 o 
   2  -2   1    57519.36    55580.06    604.37 o 
   3  -2   1     2359.44     2422.55     33.33 o 
   4  -2   1    31313.52    32703.69    395.38 o 
   5  -2   1      846.36      905.47     16.16 o 
   6  -2   1     1715.22     1565.78     28.25 o 
   7  -2   1     9482.29     9306.39    114.21 o 
   8  -2   1      400.70      454.01     19.29 o 
   9  -2   1    19755.87    19744.71    227.24 o 
  10  -2   1     2404.63     2330.80     41.13 o 
  11  -2   1      970.43      983.43     27.58 o 
  12  -2   1      100.86       90.46     15.62 o 
  13  -2   1       59.98       26.96     21.54 o 
 -13  -1   1      440.44      414.33     46.77 o 
 -12  -1   1     1499.42     1430.99     58.59 o 
 -11  -1   1       10.45        4.29     16.48 o 
 -10  -1   1      426.99      420.88     22.65 o 
  -9  -1   1     2747.20     2640.63     42.03 o 
  -8  -1   1     3460.55     3391.05     43.30 o 
  -7  -1   1    23641.16    23324.54    211.97 o 
  -6  -1   1       58.03       79.42      5.77 o 
  -5  -1   1    24622.53    24185.67    220.74 o 
  -4  -1   1    11816.78    12036.38    123.63 o 
  -3  -1   1     6480.13     6845.32    178.44 o 
  -2  -1   1     5288.22     5476.02    108.31 o 
  -1  -1   1       68.09       80.05      5.17 o 
   0  -1   1    80022.59    66806.83   3001.28 o 
   1  -1   1    26707.72    25907.96    525.10 o 
   2  -1   1    61039.72    58997.89    734.60 o 
   3  -1   1    30984.58    31579.43    277.75 o 
   4  -1   1      126.99      120.98      5.56 o 
   5  -1   1    12781.98    12543.96    127.78 o 
   6  -1   1      546.42      494.07     15.83 o 
   7  -1   1     5753.97     5774.31     76.69 o 
   8  -1   1    17541.44    17220.78    197.58 o 
   9  -1   1        3.15       -7.42      7.76 o 
  10  -1   1     1619.57     1554.22     32.15 o 
  11  -1   1        9.92        6.17     11.08 o 
  12  -1   1       16.05        1.85     12.88 o 
  13  -1   1     1642.24     1752.41     82.09 o 
 -13   0   1     1558.78     1522.90     81.53 o 
 -12   0   1       90.89       66.14     22.49 o 
 -11   0   1       84.87       89.13     16.71 o 
 -10   0   1        1.28        9.19      9.12 o 
  -9   0   1     4719.91     4898.34     64.62 o 
  -8   0   1     5312.41     5220.53     65.87 o 
  -7   0   1     5786.56     5740.89     62.72 o 
  -6   0   1    27540.88    27513.60    357.78 o 
  -5   0   1        0.72        6.54      3.87 o 
  -4   0   1        4.43       16.60      6.11 o 
  -3   0   1      959.59      796.42     15.13 o 
  -2   0   1    10372.13    10782.92    264.48 o 
  -1   0   1    88238.78    74427.20   8144.65 o 
   1   0   1    43384.19    38383.90    432.24 o 
   2   0   1    14324.01    14864.75    190.90 o 
   3   0   1     2887.47     2994.15     34.65 o 
   4   0   1     3380.53     3348.49     35.83 o 
   5   0   1       98.17      107.66      5.78 o 
   6   0   1    47526.96    47597.47    384.72 o 
   7   0   1     5214.20     5216.61     52.81 o 
   8   0   1     5338.89     5264.87     64.45 o 
   9   0   1     1750.01     1763.96     32.22 o 
  10   0   1        6.54        1.88      9.78 o 
  11   0   1       24.56       16.09     11.56 o 
  12   0   1      269.59      250.05     19.52 o 
  13   0   1     1464.98     1657.76     79.71 o 
  14   0   1     2824.39     2927.57    112.24 o 
 -13   1   1      492.88      509.82     50.81 o 
 -12   1   1      424.60      390.85     26.70 o 
 -11   1   1      142.50      139.70     16.60 o 
 -10   1   1     3975.83     3940.57     58.17 o 
  -9   1   1      297.02      301.51     17.42 o 
  -8   1   1    18716.62    18592.95    213.10 o 
  -7   1   1     7999.06     7862.28     88.75 o 
  -6   1   1      446.15      447.21     12.61 o 
  -5   1   1     2682.21     2975.79     35.26 o 
  -4   1   1     1143.27     1266.01     18.33 o 
  -3   1   1     2739.26     2691.67     36.83 o 
  -2   1   1    23555.93    24409.36    315.38 o 
  -1   1   1    23627.31    23625.88    631.20 o 
   0   1   1    48851.04    41897.13   2324.46 o 
   1   1   1     1388.57     1409.50     60.66 o 
   2   1   1     7527.99     7990.82     94.50 o 
   3   1   1    10770.49    11696.84    132.80 o 
   4   1   1     9243.83     9259.63     79.31 o 
   5   1   1    41067.24    41120.21    331.75 o 
   6   1   1     1840.29     1852.35     22.17 o 
   7   1   1    14432.43    14741.62    119.26 o 
   8   1   1     5143.45     5044.68     57.26 o 
   9   1   1       86.26       82.93     10.50 o 
  10   1   1     3038.68     3047.72     53.33 o 
  11   1   1      209.67      193.35     16.71 o 
  12   1   1     4476.91     4490.13     74.35 o 
  13   1   1     1071.44     1093.77     65.19 o 
  14   1   1      630.89      750.21     57.66 o 
 -13   2   1        0.98      -26.24     26.24 o 
 -12   2   1     1287.93     1264.46     44.41 o 
 -11   2   1     3921.58     3925.66     69.48 o 
 -10   2   1      492.81      500.33     35.22 o 
  -9   2   1    15715.93    15891.23    189.40 o 
  -8   2   1     1673.87     1663.99     36.11 o 
  -7   2   1     1913.98     1988.85     33.32 o 
  -6   2   1      109.83       81.42      6.98 o 
  -5   2   1      519.06      528.87     15.84 o 
  -4   2   1    31379.99    30574.60    442.08 o 
  -3   2   1     1334.88     1295.95     19.34 o 
  -2   2   1     4812.38     4862.47     70.11 o 
  -1   2   1    47566.64    46840.86    974.90 o 
   0   2   1     1009.94     1089.55     15.53 o 
   1   2   1      409.60      495.65     16.60 o 
   2   2   1     8944.61     9159.51    160.74 o 
   3   2   1    37128.97    37367.32    465.50 o 
   4   2   1    20541.27    20803.69    185.07 o 
   5   2   1     8720.92     8743.74    106.96 o 
   6   2   1     5050.88     4754.35     47.27 o 
   7   2   1       61.03       61.35     12.05 o 
   8   2   1       28.08       31.57      7.29 o 
   9   2   1      268.21      243.54     13.21 o 
  10   2   1     2235.60     2204.01     39.78 o 
  11   2   1     9683.99     9605.51    125.73 o 
  12   2   1       22.50       52.60     15.83 o 
  13   2   1     3851.60     3755.57    100.29 o 
  14   2   1      252.43      247.09     38.95 o 
 -12   3   1      579.92      595.86     81.95 o 
 -11   3   1     4849.20     4698.79     93.79 o 
 -10   3   1     6552.53     6335.72     93.38 o 
  -9   3   1      951.75      980.10     29.84 o 
  -8   3   1      533.25      491.85     20.62 o 
  -7   3   1      882.49      864.02     21.69 o 
  -6   3   1     3844.74     3787.21     49.82 o 
  -5   3   1    14495.52    14530.77    135.35 o 
  -4   3   1    12099.98    12854.74    119.16 o 
  -3   3   1    80763.41    79941.52   1317.05 o 
  -2   3   1     2461.91     2495.94     34.58 o 
  -1   3   1     1742.66     1850.14     44.67 o 
   0   3   1      187.28      205.58      6.72 o 
   1   3   1     2364.89     2586.92     45.31 o 
   2   3   1    82285.77    78061.39   1816.98 o 
   3   3   1     4345.36     4421.38     54.90 o 
   4   3   1    24313.12    23829.80    349.91 o 
   5   3   1     3708.32     3433.12     83.79 o 
   6   3   1     1008.97     1019.20     16.36 o 
   7   3   1        4.92        6.11      4.79 o 
   8   3   1       30.93       17.37      5.99 o 
   9   3   1     5414.05     5492.42     69.35 o 
  10   3   1     9787.82     9655.43    111.05 o 
  11   3   1     1630.20     1614.03     40.26 o 
  12   3   1     2818.97     2851.03     63.27 o 
  13   3   1        6.07      -17.92     17.92 o 
  14   3   1       23.96       -0.84     24.15 o 
 -12   4   1     4134.15     4451.20    110.35 o 
 -11   4   1      803.30      883.16     45.06 o 
 -10   4   1      748.22      806.46     36.13 o 
  -9   4   1       41.85       15.66     12.11 o 
  -8   4   1      287.36      268.36     16.41 o 
  -7   4   1     3250.39     3273.03     53.42 o 
  -6   4   1     1330.50     1224.07     25.18 o 
  -5   4   1    17128.63    17604.47    180.79 o 
  -4   4   1    57815.42    57745.57    467.71 o 
  -3   4   1      291.08      279.13      8.69 o 
  -2   4   1     2928.57     2958.85     39.75 o 
  -1   4   1     1583.85     1658.19     37.91 o 
   0   4   1    10216.06    10498.16    121.32 o 
   1   4   1    70717.57    65782.85   3055.93 o 
   2   4   1     3821.45     3874.52     49.23 o 
   3   4   1    58117.16    57507.99    717.64 o 
   4   4   1     9531.18    10075.41    102.75 o 
   5   4   1     5842.15     6020.70     55.92 o 
   6   4   1       16.33       38.80      9.65 o 
   7   4   1     2582.07     2744.49     32.72 o 
   8   4   1    21174.40    21172.40    180.82 o 
   9   4   1      209.55      235.74     12.94 o 
  10   4   1    14994.98    14986.25    160.67 o 
  11   4   1     2518.81     2515.39     44.18 o 
  12   4   1       79.59       65.67     15.64 o 
  13   4   1      120.43      132.57     25.36 o 
  14   4   1        1.61       11.03     26.94 o 
 -12   5   1       14.71       34.31     22.27 o 
 -11   5   1     1308.51     1407.35     49.28 o 
 -10   5   1      164.04      125.07     19.77 o 
  -9   5   1      579.41      487.17     26.36 o 
  -8   5   1     2503.17     2471.76     57.34 o 
  -7   5   1      297.70      338.42     18.95 o 
  -6   5   1     9901.96     9510.39    104.91 o 
  -5   5   1     4441.23     4233.53     53.80 o 
  -4   5   1     6253.15     6080.71     68.50 o 
  -3   5   1    10526.95    10831.11    102.30 o 
  -2   5   1       24.77       35.89      5.60 o 
  -1   5   1     6066.23     5843.50     76.78 o 
   0   5   1    11028.00    11395.15    105.31 o 
   1   5   1    24205.94    24531.63    269.44 o 
   2   5   1    55740.00    54292.42    724.56 o 
   3   5   1     6548.72     6868.93     72.41 o 
   4   5   1     4281.63     4465.78     60.53 o 
   5   5   1     2894.47     2988.14     42.05 o 
   6   5   1    11357.82    11843.88    103.86 o 
   7   5   1    19696.08    20074.05    319.40 o 
   8   5   1     1595.30     1632.81     38.80 o 
   9   5   1    12626.13    12777.64    126.93 o 
  10   5   1      749.28      703.36     22.47 o 
  11   5   1       53.38       37.09     17.85 o 
  12   5   1      377.62      355.15     23.59 o 
  13   5   1      460.75      472.01     69.73 o 
  14   5   1     2942.24     3159.86    118.66 o 
 -11   6   1        7.36       -6.67     19.23 o 
 -10   6   1       12.19       19.19     15.58 o 
  -9   6   1      645.03      669.07     26.76 o 
  -8   6   1     1670.49     1704.94     43.68 o 
  -7   6   1     9714.33     9795.75    149.87 o 
  -6   6   1       90.60       85.68     11.03 o 
  -5   6   1     6380.29     6371.84     75.95 o 
  -4   6   1     1006.51      955.05     18.11 o 
  -3   6   1      312.70      345.72     10.57 o 
  -2   6   1    17628.26    17536.72    172.97 o 
  -1   6   1       85.59      106.57      6.79 o 
   0   6   1    29425.79    29227.76    238.09 o 
   1   6   1     6268.62     6324.41     61.48 o 
   2   6   1     2854.53     2923.62     32.30 o 
   3   6   1       15.01       10.11      4.77 o 
   4   6   1     1335.60     1455.91     20.60 o 
   5   6   1    13243.78    13138.59    121.80 o 
   6   6   1    13703.56    14232.70    132.70 o 
   7   6   1    10950.31    11160.05    100.47 o 
   8   6   1    11951.62    11981.98    108.63 o 
   9   6   1      214.93      195.59     16.99 o 
  10   6   1       98.63      100.61     16.44 o 
  11   6   1       57.12       50.23     16.42 o 
  12   6   1     2600.28     2723.57     61.49 o 
  13   6   1     2984.01     3001.27     98.42 o 
  14   6   1      349.57      308.24     42.30 o 
 -11   7   1      268.88      244.10     61.77 o 
 -10   7   1        9.94       -2.32     16.30 o 
  -9   7   1     3642.73     3852.65     93.00 o 
  -8   7   1     6125.41     5978.40     88.87 o 
  -7   7   1     1635.14     1745.31     38.73 o 
  -6   7   1     5169.22     5148.37     74.67 o 
  -5   7   1      231.25      228.06     12.24 o 
  -4   7   1      853.13      799.33     19.56 o 
  -3   7   1     3095.28     2946.74     38.62 o 
  -2   7   1     8297.46     8126.58     87.68 o 
  -1   7   1    30312.15    28427.25    233.98 o 
   0   7   1      546.47      599.48     11.65 o 
   1   7   1      385.94      227.23      7.48 o 
   2   7   1     3842.39     4313.69     41.64 o 
   3   7   1    14284.39    15657.53    130.51 o 
   4   7   1    34005.16    34634.30    278.28 o 
   5   7   1      656.58      800.02     14.29 o 
   6   7   1    28519.80    28772.69    235.12 o 
   7   7   1     3780.31     3823.47     45.92 o 
   8   7   1     2422.00     2312.71     31.19 o 
   9   7   1       40.20       54.19      8.48 o 
  10   7   1       42.79       18.71      9.19 o 
  11   7   1     3469.11     3526.26     69.84 o 
  12   7   1     1302.66     1359.87     67.01 o 
  13   7   1     3408.55     3482.94    171.85 o 
  14   7   1     4090.55     4054.70    138.48 o 
 -11   8   1      201.34      246.12     40.48 o 
 -10   8   1     2870.33     3132.11    158.79 o 
  -9   8   1      132.64      177.34     21.96 o 
  -8   8   1     5162.78     5093.79     80.33 o 
  -7   8   1     1904.68     1765.98     41.40 o 
  -6   8   1       71.13       64.15     11.64 o 
  -5   8   1      805.92      783.30     35.32 o 
  -4   8   1        4.96       40.00      8.56 o 
  -3   8   1    12059.08    11786.73    114.22 o 
  -2   8   1    18896.24    18833.47    188.25 o 
  -1   8   1     3388.41     3253.09     35.96 o 
   0   8   1    13860.38    14513.85    135.75 o 
   1   8   1       16.51       17.58      4.18 o 
   2   8   1    16975.58    17875.16    171.04 o 
   3   8   1     2692.55     2425.02     27.72 o 
   4   8   1     7667.83     7752.60     70.48 o 
   5   8   1    20509.37    19956.96    166.34 o 
   6   8   1      316.42      381.04     15.95 o 
   7   8   1     4125.96     4271.94     50.44 o 
   8   8   1        3.83       14.60      6.94 o 
   9   8   1       15.19       18.32      7.74 o 
  10   8   1     8452.18     8704.73    116.25 o 
  11   8   1        0.09        3.96     16.44 o 
  12   8   1     8973.53     8871.17    175.64 o 
  13   8   1      933.12      910.13     48.53 o 
  14   8   1      508.74      597.91     53.61 o 
 -10   9   1      448.29      420.37     36.31 o 
  -9   9   1     3936.32     4010.82     86.26 o 
  -8   9   1       79.43       80.02     18.11 o 
  -7   9   1       15.98        0.91     11.77 o 
  -6   9   1     1853.35     1787.38     39.83 o 
  -5   9   1     2454.88     2372.76     45.18 o 
  -4   9   1    22260.37    22136.91    249.37 o 
  -3   9   1      366.07      428.23     21.45 o 
  -2   9   1     8603.65     8476.11     93.86 o 
  -1   9   1     6497.20     6663.05     70.28 o 
   0   9   1      113.80      102.94      6.36 o 
   1   9   1     1056.99     1489.37     39.28 o 
   2   9   1      864.87      918.45     17.13 o 
   3   9   1    11125.60    10675.12     93.91 o 
   4   9   1    18556.91    18609.00    155.90 o 
   5   9   1     7012.18     6997.75     66.26 o 
   6   9   1     4605.67     4526.56     51.94 o 
   7   9   1      247.78      204.26     10.15 o 
   8   9   1     2824.65     2898.97     40.18 o 
   9   9   1     4685.74     4711.44     63.83 o 
  10   9   1     3447.71     3463.16     60.47 o 
  11   9   1    10815.64    10971.52    213.55 o 
  12   9   1       40.03       35.41     20.13 o 
  13   9   1     1109.14     1179.32    105.19 o 
  14   9   1       98.65       38.95     30.57 o 
  -9  10   1       62.67      107.17     21.55 o 
  -8  10   1      466.49      422.51     28.31 o 
  -7  10   1      428.83      428.87     27.00 o 
  -6  10   1     5037.78     4943.63     76.90 o 
  -5  10   1     7446.60     7560.71    102.78 o 
  -4  10   1      517.98      551.55     21.71 o 
  -3  10   1     9033.42     8715.74    110.63 o 
  -2  10   1      519.87      531.17     17.07 o 
  -1  10   1      111.07      132.72     11.36 o 
   0  10   1     3209.17     3158.86     36.58 o 
   1  10   1     1099.84     1111.60     20.24 o 
   2  10   1    32363.09    32957.13    292.69 o 
   3  10   1     4038.00     4196.20     44.34 o 
   4  10   1    16019.85    15967.92    136.78 o 
   5  10   1     8164.04     8423.83     78.47 o 
   6  10   1      291.14      301.09     15.78 o 
   7  10   1     1805.92     1868.17     30.00 o 
   8  10   1       20.57       39.47      7.91 o 
   9  10   1    12681.63    12752.41    201.93 o 
  10  10   1    11494.27    11772.74    176.91 o 
  11  10   1     3075.50     3153.35     71.58 o 
  12  10   1     2037.89     2076.15     68.45 o 
  13  10   1       44.22       -1.09     20.43 o 
  14  10   1      500.16      449.65     47.88 o 
  -9  11   1       17.36      -15.83     20.66 o 
  -8  11   1      446.26      394.57     29.27 o 
  -7  11   1     4020.79     4055.03     84.43 o 
  -6  11   1     1358.55     1352.37     36.18 o 
  -5  11   1     4406.82     4455.90     70.89 o 
  -4  11   1     9643.43     9464.10    122.12 o 
  -3  11   1      303.51      334.89     18.78 o 
  -2  11   1     5130.10     5032.99     64.59 o 
  -1  11   1     2038.82     2043.30     31.33 o 
   0  11   1     5436.24     5343.12     55.81 o 
   1  11   1     8597.73     8471.83     80.33 o 
   2  11   1     1100.86     1141.82     19.87 o 
   3  11   1     6667.45     6531.81     69.72 o 
   4  11   1     1017.99     1081.65     19.19 o 
   5  11   1      585.17      652.18     15.24 o 
   6  11   1     3802.10     3887.00     48.37 o 
   7  11   1      966.79     1022.65     23.56 o 
   8  11   1    24327.15    24405.06    251.19 o 
   9  11   1     2310.35     2370.36     47.60 o 
  10  11   1     6110.52     5933.19    106.42 o 
  11  11   1      780.80      823.26     37.26 o 
  12  11   1        4.80      -11.82     17.63 o 
  13  11   1      770.19      788.25     46.25 o 
  14  11   1      374.90      405.12     48.30 o 
  -8  12   1     2064.06     2080.11     74.26 o 
  -7  12   1      253.49      285.03     30.34 o 
  -6  12   1     3775.34     3919.30    218.48 o 
  -5  12   1      385.04      408.23     23.60 o 
  -4  12   1      302.80      260.25     17.23 o 
  -3  12   1      266.91      263.80     19.50 o 
  -2  12   1      151.60      129.98     12.64 o 
  -1  12   1     5368.54     5476.72     63.59 o 
   0  12   1     3961.30     3977.69     45.88 o 
   1  12   1    17246.62    17148.12    150.48 o 
   2  12   1    17919.78    17972.97    156.65 o 
   3  12   1      126.12      124.20     10.65 o 
   4  12   1       26.10       30.94      6.05 o 
   5  12   1      908.08      924.25     20.64 o 
   6  12   1    11851.41    11752.45    117.61 o 
   7  12   1    24622.94    24500.39    259.97 o 
   8  12   1     2666.74     2654.27     50.75 o 
   9  12   1     7285.02     7463.15    124.59 o 
  10  12   1        7.36       12.91     14.86 o 
  11  12   1        0.65       -7.11     14.31 o 
  12  12   1     2704.83     2786.34     70.15 o 
  13  12   1      999.30      964.17     54.58 o 
  14  12   1     6080.79     6220.47    190.83 o 
  -8  13   1     1241.82     1380.93     80.27 o 
  -7  13   1     5810.55     5784.46    204.51 o 
  -6  13   1       65.06       37.83     25.06 o 
  -5  13   1      284.74      280.62     28.48 o 
  -4  13   1      109.54       88.09     20.13 o 
  -3  13   1     1239.02     1238.31     38.17 o 
  -2  13   1    16831.97    16895.71    264.29 o 
  -1  13   1      448.53      539.24     30.59 o 
   0  13   1    34622.42    34691.43    312.97 o 
   1  13   1     5629.81     5665.57     65.53 o 
   2  13   1     4385.88     4419.81     66.53 o 
   3  13   1        4.31       11.74      6.65 o 
   4  13   1       80.56       91.78      8.86 o 
   5  13   1     9757.86     9962.18    114.40 o 
   6  13   1     6778.00     6835.36     85.25 o 
   7  13   1    11405.56    11349.80    129.20 o 
   8  13   1     6987.72     6958.77     99.89 o 
   9  13   1      159.00      168.33     18.95 o 
  10  13   1      259.08      258.40     22.48 o 
  11  13   1      319.31      281.29     25.10 o 
  12  13   1     4937.40     4899.36    100.84 o 
  13  13   1     4212.54     4327.67    112.32 o 
  -7  14   1      521.90      515.82     50.68 o 
  -6  14   1      156.44      119.12     26.75 o 
  -5  14   1       81.03       63.63     21.57 o 
  -4  14   1     2781.61     2696.73    205.91 o 
  -3  14   1     2385.15     2387.52    185.18 o 
  -2  14   1     5417.76     5419.13     94.86 o 
  -1  14   1    13982.41    14230.35    326.15 o 
   0  14   1      620.35      637.21     24.67 o 
   1  14   1     1555.82     1512.08     35.64 o 
   2  14   1        4.96       17.03      8.50 o 
   3  14   1      557.51      611.04     23.97 o 
   4  14   1    17204.86    17298.27    207.64 o 
   5  14   1       20.77       23.52     11.48 o 
   6  14   1    34110.48    33577.65    378.19 o 
   7  14   1     5065.26     5100.03    103.85 o 
   8  14   1     1203.52     1220.46     40.27 o 
   9  14   1      147.20      154.20     23.87 o 
  10  14   1      216.01      229.72     72.66 o 
  11  14   1     7975.85     8288.37    214.78 o 
  12  14   1     1768.45     1920.30     95.00 o 
  13  14   1     1887.23     1974.37     95.21 o 
  -6  15   1       85.63       66.73     31.13 o 
  -5  15   1     2414.03     2580.17     82.46 o 
  -4  15   1      141.21      116.73     24.12 o 
  -3  15   1     7427.57     7777.66    172.20 o 
  -2  15   1     6378.29     6436.05    140.93 o 
  -1  15   1     1009.07     1054.98     47.65 o 
   0  15   1      168.32      193.42     19.22 o 
   1  15   1        5.15       10.04     13.82 o 
   2  15   1     3781.39     3665.48     75.59 o 
   3  15   1    11361.44    10699.77    157.49 o 
   4  15   1     5443.76     5303.71     82.22 o 
   5  15   1    14619.49    14428.55    179.83 o 
   6  15   1      232.03      196.03     16.81 o 
   7  15   1     2071.17     2123.80     54.15 o 
   8  15   1      697.84      701.20     32.64 o 
   9  15   1     1176.79     1212.71     54.06 o 
  10  15   1     6321.96     6441.89    146.00 o 
  11  15   1       15.92       37.73     23.98 o 
  12  15   1     4582.05     4851.40    160.96 o 
  13  15   1     1010.94     1044.21     73.57 o 
  -5  16   1      638.09      609.50     53.61 o 
  -4  16   1     8130.36     8447.70    246.40 o 
  -3  16   1      762.86      808.16     86.06 o 
  -2  16   1     3065.20     3300.36     91.65 o 
  -1  16   1     1026.36     1036.28     48.38 o 
   0  16   1       15.20       16.96     15.90 o 
   1  16   1     3810.72     3869.63     80.65 o 
   2  16   1      790.04      773.69     40.41 o 
   3  16   1    13757.57    13366.03    201.39 o 
   4  16   1     6771.50     7011.63    102.87 o 
   5  16   1      712.47      732.94     28.35 o 
   6  16   1     1387.40     1483.47     39.10 o 
   7  16   1        9.15       15.18     13.71 o 
   8  16   1     5326.32     5322.84    100.21 o 
   9  16   1     5374.22     5456.10    129.75 o 
  10  16   1     2379.60     2472.29     81.57 o 
  11  16   1     6165.10     6573.10    197.40 o 
  12  16   1        2.71       19.54     29.32 o 
  -4  17   1      227.00      275.57     41.46 o 
  -3  17   1     1318.78     1320.48     59.67 o 
  -2  17   1      237.41      192.08     27.74 o 
  -1  17   1      248.34      218.78     27.50 o 
   0  17   1     1371.30     1401.76     56.53 o 
   1  17   1     1171.75     1260.99     76.53 o 
   2  17   1    13744.02    14244.33    215.32 o 
   3  17   1     1616.40     1703.86     51.73 o 
   4  17   1     3838.03     3910.47     83.51 o 
   5  17   1      381.32      431.37     27.61 o 
   6  17   1      207.13      197.41     20.72 o 
   7  17   1     4439.97     4346.57     87.47 o 
   8  17   1      487.96      541.05     36.05 o 
   9  17   1     8352.80     8757.54    212.68 o 
  10  17   1     3943.63     3977.78    141.14 o 
  11  17   1      815.30      867.62     67.01 o 
  -3  18   1        3.66      -24.15     24.15 o 
  -2  18   1      676.11      696.61     45.52 o 
  -1  18   1      323.97      348.13     33.80 o 
   0  18   1     3726.12     3790.94    101.25 o 
   1  18   1     4550.23     4629.58    140.16 o 
   2  18   1      463.24      453.19     29.60 o 
   3  18   1     6195.80     6483.42    120.55 o 
   4  18   1      314.55      360.52     31.18 o 
   5  18   1       88.51       79.73     25.41 o 
   6  18   1     3261.86     3385.34     96.32 o 
   7  18   1      644.97      667.12     34.25 o 
   8  18   1    12754.93    13044.27    200.67 o 
   9  18   1      421.27      474.92     50.81 o 
  10  18   1     2046.43     2048.64     99.40 o 
  11  18   1       19.78       26.52     32.25 o 
  -1  19   1     4394.07     4552.29    118.06 o 
   0  19   1     1527.33     1628.75     65.70 o 
   1  19   1     3221.16     3404.98     96.71 o 
   2  19   1     3465.00     3780.76     86.02 o 
   3  19   1        0.04       -6.93     15.17 o 
   4  19   1      602.77      560.95     49.00 o 
   5  19   1      794.22      682.37     85.44 o 
   6  19   1     3138.17     3190.30    125.01 o 
   7  19   1     5412.43     5590.45    176.87 o 
   8  19   1      256.40      206.86     29.17 o 
   9  19   1     1167.05     1164.69     76.92 o 
  10  19   1       28.40       55.28     32.53 o 
   1  20   1     1057.96     1161.85     81.25 o 
   2  20   1        0.41       11.10     20.99 o 
   3  20   1      564.78      610.62     58.21 o 
   4  20   1       27.00        7.68     27.36 o 
   5  20   1     7678.45     7560.08    219.03 o 
   6  20   1     2325.13     2592.80    113.36 o 
   7  20   1     2099.45     2285.12    106.38 o 
   8  20   1      469.29      412.80     50.40 o 
   4  21   1     4987.81     4997.98    168.36 o 
   5  21   1       13.79       16.47     29.87 o 
  -7 -20   2     2594.58     2882.89    119.50 o 
  -6 -20   2     4847.10     4729.81    158.87 o 
  -5 -20   2        3.92        6.42     26.38 o 
  -4 -20   2      177.52      213.73     37.69 o 
  -3 -20   2      227.80      194.46     37.13 o 
  -2 -20   2      760.54      731.93     57.52 o 
  -1 -20   2     5789.39     6078.49    182.60 o 
  -9 -19   2       19.85       50.40     33.78 o 
  -8 -19   2     5176.52     4824.88    161.94 o 
  -7 -19   2     2068.15     2031.33     95.63 o 
  -6 -19   2      531.44      381.25     44.11 o 
  -5 -19   2        0.57      -13.01     18.25 o 
  -4 -19   2       36.07       24.55     21.60 o 
  -3 -19   2     4330.04     4065.84    121.52 o 
  -2 -19   2     2636.79     2563.63    104.56 o 
  -1 -19   2     2932.10     3056.56     88.15 o 
   0 -19   2     4140.15     4301.19    111.47 o 
   1 -19   2       46.43       32.64     22.25 o 
 -10 -18   2     1756.86     1871.07     95.35 o 
  -9 -18   2     8779.32     9060.78    251.42 o 
  -8 -18   2       70.53      103.72     32.53 o 
  -7 -18   2      851.67      853.13     49.17 o 
  -6 -18   2       57.36        9.24     20.52 o 
  -5 -18   2      396.39      359.39     33.13 o 
  -4 -18   2     7748.69     7895.89    189.86 o 
  -3 -18   2      131.46      168.29     26.40 o 
  -2 -18   2     6457.15     6702.05    146.18 o 
  -1 -18   2     1833.11     1808.84     63.94 o 
   0 -18   2     1194.97     1124.31     50.76 o 
   1 -18   2      176.73      178.07     26.86 o 
   2 -18   2       24.05       18.49     20.18 o 
   3 -18   2     3543.74     3768.41    102.52 o 
 -11 -17   2     4304.68     4344.09    155.24 o 
 -10 -17   2     2820.14     3041.90    123.27 o 
  -9 -17   2      491.30      476.88     49.00 o 
  -8 -17   2      297.35      275.99     31.74 o 
  -7 -17   2        2.58        8.65     19.61 o 
  -6 -17   2     1325.15     1176.24     63.38 o 
  -5 -17   2     3673.82     3692.75     97.92 o 
  -4 -17   2     1717.33     1661.44     74.55 o 
  -3 -17   2    15583.18    15601.01    281.71 o 
  -2 -17   2      172.48      194.77     18.10 o 
  -1 -17   2     1476.56     1613.13     40.88 o 
   0 -17   2        8.77       17.21     13.33 o 
   1 -17   2      280.24      284.86     22.12 o 
   2 -17   2     4116.21     4135.26     81.92 o 
   3 -17   2       96.73      176.33     55.42 o 
   4 -17   2     5078.71     5083.17    122.36 o 
 -11 -16   2      616.03      636.16     58.35 o 
 -10 -16   2     1096.29     1102.57     70.50 o 
  -9 -16   2      232.05      243.57     31.53 o 
  -8 -16   2       40.42       18.88     19.57 o 
  -7 -16   2     4024.99     4116.76    105.25 o 
  -6 -16   2      885.45      905.10     45.33 o 
  -5 -16   2     4247.81     4421.75    107.32 o 
  -4 -16   2     8417.89     8305.12    212.46 o 
  -3 -16   2      956.82      938.37     30.97 o 
  -2 -16   2     3789.08     4016.64     67.98 o 
  -1 -16   2       12.65       21.05     11.56 o 
   0 -16   2      746.93      713.15     30.38 o 
   1 -16   2     3739.34     3818.62     74.83 o 
   2 -16   2     1465.13     1518.78     44.93 o 
   3 -16   2     9287.70     9530.47    147.03 o 
   4 -16   2      415.75      480.75     28.00 o 
   5 -16   2      872.22      851.50     67.85 o 
 -12 -15   2       84.41       22.34     31.83 o 
 -11 -15   2     1928.11     1858.06     70.06 o 
 -10 -15   2       55.80       46.79     18.68 o 
  -9 -15   2       36.22       39.24     17.01 o 
  -8 -15   2     2876.52     2700.46     69.72 o 
  -7 -15   2      762.46      776.07     34.64 o 
  -6 -15   2    10772.90    10787.28    167.69 o 
  -5 -15   2     2836.14     2855.21     53.46 o 
  -4 -15   2     4305.90     4289.92     69.15 o 
  -3 -15   2     6033.51     5720.93     75.99 o 
  -2 -15   2      106.46       92.01     11.68 o 
  -1 -15   2     4383.05     4474.29     63.88 o 
   0 -15   2      969.08     1005.02     27.33 o 
   1 -15   2     8151.96     8334.37    112.41 o 
   2 -15   2     8104.04     8231.56    128.20 o 
   3 -15   2      926.53      948.52     35.43 o 
   4 -15   2     1558.16     1599.25     61.44 o 
   5 -15   2       33.19        0.57     14.75 o 
   6 -15   2     1068.11     1068.89     67.22 o 
 -12 -14   2     1569.79     1513.03     66.10 o 
 -11 -14   2        6.96       -0.17     13.89 o 
 -10 -14   2      283.60      264.80     25.53 o 
  -9 -14   2      547.14      571.18     31.82 o 
  -8 -14   2     2390.26     2289.57     59.09 o 
  -7 -14   2    14541.68    14345.56    216.63 o 
  -6 -14   2     1387.31     1359.17     42.61 o 
  -5 -14   2     9038.78     8993.66    118.85 o 
  -4 -14   2      528.69      482.64     18.87 o 
  -3 -14   2       32.14       22.66      8.96 o 
  -2 -14   2     3278.50     3361.78     46.88 o 
  -1 -14   2     2267.36     2228.97     36.34 o 
   0 -14   2     5679.24     6149.86     72.54 o 
   1 -14   2     1753.33     1883.23     36.68 o 
   2 -14   2     1829.03     1934.45     37.64 o 
   3 -14   2      804.42      767.39     27.10 o 
   4 -14   2        0.77       -3.51     11.02 o 
   5 -14   2      648.55      531.82     28.06 o 
   6 -14   2      705.93      738.73     33.69 o 
   7 -14   2     3892.85     3898.27     92.15 o 
 -13 -13   2      368.26      338.67     48.30 o 
 -12 -13   2      431.46      452.86     33.35 o 
 -11 -13   2      927.65      861.94     34.43 o 
 -10 -13   2        0.13        2.51     12.86 o 
  -9 -13   2     5103.17     5211.54     84.52 o 
  -8 -13   2     3108.24     3221.46     60.30 o 
  -7 -13   2     5078.46     5159.54     95.02 o 
  -6 -13   2     4594.59     4459.13     69.85 o 
  -5 -13   2      696.75      703.07     23.93 o 
  -4 -13   2     1452.73     1528.09     30.92 o 
  -3 -13   2     1149.87     1242.57     27.50 o 
  -2 -13   2     6777.14     7012.63     85.34 o 
  -1 -13   2    22849.50    22844.38    214.81 o 
   0 -13   2       93.86      106.74     16.73 o 
   1 -13   2     5887.47     5996.91     70.06 o 
   2 -13   2     1105.81     1115.05     27.29 o 
   3 -13   2     2881.35     2862.59     52.16 o 
   4 -13   2     3677.64     3753.22     64.78 o 
   5 -13   2      198.11      243.41     17.97 o 
   6 -13   2     6056.06     5848.76     89.52 o 
   7 -13   2      704.52      786.16     31.12 o 
   8 -13   2      935.40      832.30     57.79 o 
 -13 -12   2       52.82       39.93     33.22 o 
 -12 -12   2      367.68      354.55     30.55 o 
 -11 -12   2     1092.82     1104.60     37.89 o 
 -10 -12   2     7750.52     7951.28    122.47 o 
  -9 -12   2        6.15       14.04     12.20 o 
  -8 -12   2     4976.79     4982.97     79.14 o 
  -7 -12   2      956.16     1008.64     40.21 o 
  -6 -12   2      924.89      888.38     23.91 o 
  -5 -12   2     4243.91     4357.50     58.88 o 
  -4 -12   2      202.07      188.95     13.48 o 
  -3 -12   2    15221.92    15326.14    162.36 o 
  -2 -12   2     6767.76     6984.54     83.44 o 
  -1 -12   2     4834.44     4774.92     57.12 o 
   0 -12   2     5801.77     5866.77     66.97 o 
   1 -12   2        9.11       13.37      6.88 o 
   2 -12   2     1167.61     1132.02     27.98 o 
   3 -12   2     3308.83     3252.70     54.85 o 
   4 -12   2     1378.24     1387.62     34.33 o 
   5 -12   2     5605.14     5446.37     81.77 o 
   6 -12   2      148.87      169.62     16.45 o 
   7 -12   2     3580.79     3464.47     70.42 o 
   8 -12   2        4.68      -13.22     13.22 o 
   9 -12   2      566.33      548.49     47.05 o 
 -13 -11   2       19.21       38.39     28.90 o 
 -12 -11   2     1696.87     1751.82    101.70 o 
 -11 -11   2     2258.03     2336.59     68.19 o 
 -10 -11   2     2957.42     2854.55     57.65 o 
  -9 -11   2     5636.22     5628.08     87.53 o 
  -8 -11   2      397.51      387.57     20.28 o 
  -7 -11   2      113.62      128.11     11.50 o 
  -6 -11   2     6201.93     6210.19     76.56 o 
  -5 -11   2     4527.08     4531.15     53.86 o 
  -4 -11   2    17991.11    18093.96    169.18 o 
  -3 -11   2      757.85      801.80     22.01 o 
  -2 -11   2    15861.06    16020.68    151.16 o 
  -1 -11   2     4039.64     4058.06     49.31 o 
   0 -11   2      133.23      132.29      8.89 o 
   1 -11   2       42.89       54.34      7.36 o 
   2 -11   2      471.49      467.32     21.35 o 
   3 -11   2    11179.63    10684.60    179.05 o 
   4 -11   2     7677.93     7500.76    100.36 o 
   5 -11   2     2938.34     2954.10     53.01 o 
   6 -11   2     2827.35     2754.99     52.18 o 
   7 -11   2        3.22       10.14     11.36 o 
   8 -11   2      447.91      460.17     23.84 o 
   9 -11   2      577.10      585.27     36.47 o 
 -13 -10   2     1751.88     1731.75     91.02 o 
 -12 -10   2      707.73      688.02     44.27 o 
 -11 -10   2     5736.56     5952.80    114.73 o 
 -10 -10   2     5508.56     5461.47     87.18 o 
  -9 -10   2      110.74      109.81     14.87 o 
  -8 -10   2     1399.89     1413.59     35.63 o 
  -7 -10   2      229.63      222.16     12.93 o 
  -6 -10   2     6036.32     6116.55     84.27 o 
  -5 -10   2     5271.36     5393.17     60.24 o 
  -4 -10   2     4944.39     4878.87     55.15 o 
  -3 -10   2    19302.29    19518.42    179.29 o 
  -2 -10   2     1004.47     1031.08     19.52 o 
  -1 -10   2       29.75       54.91      7.28 o 
   0 -10   2     1889.58     2024.05     29.65 o 
   1 -10   2      280.59      254.59     10.56 o 
   2 -10   2    10140.66    10333.64    104.15 o 
   3 -10   2       12.33       54.69     11.29 o 
   4 -10   2     7065.43     6821.11     91.42 o 
   5 -10   2      914.89      910.34     27.20 o 
   6 -10   2      120.58       99.26     13.37 o 
   7 -10   2      185.28      155.26     15.30 o 
   8 -10   2        2.59       14.85     12.13 o 
   9 -10   2     5377.95     5364.20     85.93 o 
  10 -10   2     1367.76     1352.57     51.06 o 
 -13  -9   2      100.50       77.34     33.64 o 
 -12  -9   2     3539.68     3616.64     99.32 o 
 -11  -9   2      603.42      623.50     28.19 o 
 -10  -9   2     1508.71     1487.94     39.71 o 
  -9  -9   2     1046.46      979.27     31.05 o 
  -8  -9   2      596.30      560.84     23.45 o 
  -7  -9   2     2060.52     2188.87     41.79 o 
  -6  -9   2     2065.37     2128.77     34.41 o 
  -5  -9   2    15689.72    15472.85    145.21 o 
  -4  -9   2     9396.58     9363.65     92.32 o 
  -3  -9   2      422.34      439.26     12.60 o 
  -2  -9   2     2856.80     3189.92     38.62 o 
  -1  -9   2      330.04      378.29     18.44 o 
   0  -9   2    18099.45    18479.18    157.45 o 
   1  -9   2    17623.79    18043.30    154.54 o 
   2  -9   2     1273.71     1215.01     26.25 o 
   3  -9   2    30101.99    29763.55    324.50 o 
   4  -9   2      420.91      455.07     18.21 o 
   5  -9   2      101.22      100.89     11.57 o 
   6  -9   2     1127.02     1102.52     29.69 o 
   7  -9   2     1295.34     1314.37     34.23 o 
   8  -9   2     8128.35     7796.47    108.40 o 
   9  -9   2       13.50       48.87     13.57 o 
  10  -9   2     2496.18     2457.47     59.62 o 
 -14  -8   2     1672.62     1830.58     96.18 o 
 -13  -8   2     2553.00     2543.39    108.75 o 
 -12  -8   2      392.75      405.54     35.17 o 
 -11  -8   2     1708.82     1691.96     61.75 o 
 -10  -8   2       66.35       53.67     13.57 o 
  -9  -8   2      632.84      606.00     26.94 o 
  -8  -8   2     5768.32     5691.41     98.63 o 
  -7  -8   2      512.00      591.61     21.60 o 
  -6  -8   2    17602.71    17536.02    163.34 o 
  -5  -8   2     4190.83     4118.26     43.28 o 
  -4  -8   2     3575.42     3480.93     40.71 o 
  -3  -8   2     2463.91     2708.09     33.35 o 
  -2  -8   2     1019.51     1258.42     21.94 o 
  -1  -8   2    22645.86    22565.23    202.10 o 
   0  -8   2     2300.46     2280.40     29.85 o 
   1  -8   2    12054.67    11695.17    112.29 o 
   2  -8   2    12957.58    12970.65    113.93 o 
   3  -8   2     1390.22     1396.69     24.79 o 
   4  -8   2     1769.95     1759.09     33.78 o 
   5  -8   2     1244.20     1233.59     29.31 o 
   6  -8   2     4301.83     4240.29     64.55 o 
   7  -8   2     9947.59     9696.83    124.62 o 
   8  -8   2     1722.59     1746.66     62.79 o 
   9  -8   2     2974.97     2923.67     55.98 o 
  10  -8   2        2.04      -12.77     12.77 o 
  11  -8   2       55.19       58.90     18.44 o 
 -14  -7   2      678.76      676.23     59.89 o 
 -13  -7   2     1296.31     1351.89     76.36 o 
 -12  -7   2      312.49      342.67     49.21 o 
 -11  -7   2        0.49      -12.23     16.73 o 
 -10  -7   2     2419.67     2345.11     65.89 o 
  -9  -7   2     3008.13     3004.39     65.12 o 
  -8  -7   2     8353.02     8249.57    110.38 o 
  -7  -7   2    21441.13    21103.69    178.50 o 
  -6  -7   2      109.71      121.57      6.52 o 
  -5  -7   2       73.11       79.88     12.88 o 
  -4  -7   2      135.98      171.06      9.15 o 
  -3  -7   2     2991.30     2971.65     34.61 o 
  -2  -7   2    11547.34    10918.74    112.91 o 
  -1  -7   2       50.58       27.14      8.77 o 
   0  -7   2    77436.59    79147.61    688.03 o 
   1  -7   2    12281.13    12604.47    118.52 o 
   2  -7   2     4427.23     4669.25     50.79 o 
   3  -7   2      214.64      255.71     10.24 o 
   4  -7   2       71.22       87.03      8.65 o 
   5  -7   2    19784.19    19301.24    217.19 o 
   6  -7   2     2586.36     2540.65     44.61 o 
   7  -7   2    12600.17    12347.14    150.69 o 
   8  -7   2     8484.03     8075.46    108.44 o 
   9  -7   2      439.81      371.97     23.25 o 
  10  -7   2        0.08       -0.41     12.23 o 
  11  -7   2       37.90       46.49     15.27 o 
 -14  -6   2     1555.17     1685.12     90.32 o 
 -13  -6   2       81.50       62.68     31.55 o 
 -12  -6   2        7.22        3.80     19.88 o 
 -11  -6   2     1381.94     1393.81     62.68 o 
 -10  -6   2       98.85       99.69     17.42 o 
  -9  -6   2    11523.75    11644.54    148.55 o 
  -8  -6   2     8172.33     8126.53     94.80 o 
  -7  -6   2     8961.25     9393.63     89.21 o 
  -6  -6   2     2024.29     1970.76     23.85 o 
  -5  -6   2       31.86       17.84      4.62 o 
  -4  -6   2    33609.18    35107.44    307.24 o 
  -3  -6   2    13375.02    13625.08    124.42 o 
  -2  -6   2    19015.44    19629.78    192.75 o 
  -1  -6   2    27416.38    27625.78    267.27 o 
   0  -6   2      200.76      186.98      7.49 o 
   1  -6   2     3937.89     3781.60     41.11 o 
   2  -6   2      109.40      108.57      5.84 o 
   3  -6   2      510.90      475.95     12.53 o 
   4  -6   2    14247.10    13847.58    160.47 o 
   5  -6   2      659.06      732.98     23.19 o 
   6  -6   2    19852.04    19451.18    219.77 o 
   7  -6   2     2139.71     2100.91     49.26 o 
   8  -6   2     2368.19     2282.80     52.82 o 
   9  -6   2        2.68       -7.52     10.29 o 
  10  -6   2      121.60      123.27     17.03 o 
  11  -6   2     3080.09     3117.62     52.95 o 
  12  -6   2      545.81      589.17     26.37 o 
 -14  -5   2       45.69       62.12     33.22 o 
 -13  -5   2       59.57      103.16     33.78 o 
 -12  -5   2      616.64      551.92     42.09 o 
 -11  -5   2     2095.03     2183.00     84.67 o 
 -10  -5   2    14111.16    13984.12    224.84 o 
  -9  -5   2       50.74       67.03     14.26 o 
  -8  -5   2    10032.64     9855.14    100.53 o 
  -7  -5   2      889.84      851.25     15.68 o 
  -6  -5   2       37.85       42.76      4.91 o 
  -5  -5   2    24189.32    25577.43    195.77 o 
  -4  -5   2      218.90      245.40     10.76 o 
  -3  -5   2    38992.00    38024.43    389.78 o 
  -2  -5   2    18491.25    18683.56    197.58 o 
  -1  -5   2     3898.92     3960.53     44.49 o 
   0  -5   2     2020.46     2156.89     27.37 o 
   1  -5   2       46.86       40.06      4.34 o 
   2  -5   2     8971.37     9024.16     85.89 o 
   3  -5   2     9248.57     9253.26     96.53 o 
   4  -5   2     7070.74     6916.14     75.58 o 
   5  -5   2    18991.76    18649.15    240.77 o 
   6  -5   2      217.99      225.20     12.48 o 
   7  -5   2     7175.19     7217.42     96.09 o 
   8  -5   2      133.30      106.31     12.38 o 
   9  -5   2     1475.14     1461.98     43.74 o 
  10  -5   2     3795.23     3596.44     63.06 o 
  11  -5   2      405.97      380.35     19.43 o 
  12  -5   2     3734.11     3785.57     65.71 o 
 -14  -4   2      131.49      117.26     38.11 o 
 -13  -4   2       56.08       59.47     31.83 o 
 -12  -4   2     3963.06     3705.35     99.95 o 
 -11  -4   2     5172.03     5260.71    121.27 o 
 -10  -4   2     5360.09     5036.13     90.76 o 
  -9  -4   2     4762.92     4975.24     66.53 o 
  -8  -4   2      164.54      157.81     11.34 o 
  -7  -4   2      480.38      534.34     13.24 o 
  -6  -4   2     7110.46     7636.73     73.46 o 
  -5  -4   2    20615.70    22172.21    170.76 o 
  -4  -4   2    27975.06    28153.05    229.38 o 
  -3  -4   2      687.39      769.53     13.75 o 
  -2  -4   2     3544.37     3333.97     37.79 o 
  -1  -4   2     1111.55     1188.98     46.64 o 
   0  -4   2      188.62      224.54      8.30 o 
   1  -4   2    13589.37    13546.77    122.47 o 
   2  -4   2      480.63      481.29     10.17 o 
   3  -4   2    59720.23    59315.38    737.87 o 
   4  -4   2    24469.22    24542.59    264.32 o 
   5  -4   2     9728.16     9698.81    129.70 o 
   6  -4   2     2450.53     2519.59     41.09 o 
   7  -4   2      239.82      228.13     17.55 o 
   8  -4   2     3418.99     3406.71     84.63 o 
   9  -4   2      561.48      580.07     23.74 o 
  10  -4   2     2620.59     2598.06     44.56 o 
  11  -4   2     6035.23     5953.11     83.83 o 
  12  -4   2        0.96        9.27     15.12 o 
  13  -4   2      314.76      271.72     31.70 o 
 -13  -3   2     4174.91     4211.75    144.63 o 
 -12  -3   2      694.66      727.90     80.62 o 
 -11  -3   2     3774.60     3956.99    135.06 o 
 -10  -3   2     1689.38     1691.35     58.20 o 
  -9  -3   2       74.82       60.30     11.21 o 
  -8  -3   2     8431.27     8508.60     81.61 o 
  -7  -3   2     1380.67     1334.72     24.37 o 
  -6  -3   2    11103.09    10270.04     88.45 o 
  -5  -3   2     6914.05     5881.56     48.33 o 
  -4  -3   2     4732.82     4762.46     41.83 o 
  -3  -3   2      194.26      205.55      9.75 o 
  -2  -3   2      225.51      237.84     16.70 o 
  -1  -3   2    16772.16    17281.26    305.67 o 
   0  -3   2    15318.60    15885.07    175.08 o 
   1  -3   2      672.81      642.77     11.07 o 
   2  -3   2    30912.05    29868.01    452.51 o 
   3  -3   2     1151.15     1201.52     17.33 o 
   4  -3   2    29755.22    30056.08    319.95 o 
   5  -3   2      272.48      204.32     16.14 o 
   6  -3   2        9.13       -1.94      7.31 o 
   7  -3   2     4963.86     5032.49     69.49 o 
   8  -3   2       26.49       36.55      9.89 o 
   9  -3   2    18611.93    17660.01    223.11 o 
  10  -3   2     7566.26     7262.47    104.27 o 
  11  -3   2     2003.69     1889.65     46.37 o 
  12  -3   2      579.13      526.72     25.66 o 
  13  -3   2        5.15        4.15     16.18 o 
 -13  -2   2      182.79      148.67     37.27 o 
 -12  -2   2     5006.53     4869.91    119.16 o 
 -11  -2   2      658.37      629.12     39.08 o 
 -10  -2   2      606.45      621.17     28.68 o 
  -9  -2   2     2234.80     2201.81     34.69 o 
  -8  -2   2     3102.70     3133.65     43.89 o 
  -7  -2   2    16120.31    15301.24    123.26 o 
  -6  -2   2     1487.86     1412.95     26.66 o 
  -5  -2   2    26664.15    26759.24    231.01 o 
  -4  -2   2    10050.94    10303.05     88.69 o 
  -3  -2   2      153.30      137.12      7.98 o 
  -2  -2   2     4840.00     5147.33     54.55 o 
  -1  -2   2     2576.11     2736.29     51.84 o 
   0  -2   2    60855.87    59621.50    761.03 o 
   1  -2   2    53137.17    51969.55    623.26 o 
   2  -2   2     6572.65     6557.69     68.79 o 
   3  -2   2    33611.79    33976.79    356.56 o 
   4  -2   2       73.28       98.75     14.24 o 
   5  -2   2      324.17      253.03     10.61 o 
   6  -2   2     4139.37     3883.46     54.15 o 
   7  -2   2     4045.67     3959.24     57.24 o 
   8  -2   2    24128.04    23984.77    267.40 o 
   9  -2   2      207.26      245.03     15.18 o 
  10  -2   2     5136.48     5115.87     67.84 o 
  11  -2   2      599.28      548.00     24.25 o 
  12  -2   2      121.35      127.42     18.18 o 
  13  -2   2     2290.77     2373.89     58.77 o 
 -13  -1   2     2365.03     2513.51    107.91 o 
 -12  -1   2       97.19       88.11     24.85 o 
 -11  -1   2      213.72      224.74     20.97 o 
 -10  -1   2      292.55      270.00     20.84 o 
  -9  -1   2     3102.96     3145.13     45.21 o 
  -8  -1   2    16048.96    15941.93    164.83 o 
  -7  -1   2      777.13      865.49     17.29 o 
  -6  -1   2    28069.81    28533.57    233.62 o 
  -5  -1   2     6136.27     6333.86     63.64 o 
  -4  -1   2    13036.99    13851.95    122.96 o 
  -3  -1   2       63.77       68.93     14.87 o 
  -2  -1   2     1045.38     1149.53     23.54 o 
  -1  -1   2    72950.33    68760.55   3104.02 o 
   0  -1   2     7792.42     8296.63    162.63 o 
   1  -1   2    58247.46    54125.23    537.21 o 
   2  -1   2    23867.27    23640.46    266.09 o 
   3  -1   2     4547.24     4738.18     50.49 o 
   4  -1   2     3174.63     3809.92     43.92 o 
   5  -1   2       21.23       44.64      3.96 o 
   6  -1   2    10550.36    10056.68     97.39 o 
   7  -1   2    13182.40    13166.64    135.02 o 
   8  -1   2     3329.35     3286.17     45.57 o 
   9  -1   2     4569.92     4493.47     58.89 o 
  10  -1   2      197.32      162.70     14.45 o 
  11  -1   2      621.84      593.50     32.78 o 
  12  -1   2       95.98       61.48     15.16 o 
  13  -1   2      628.76      641.04     31.83 o 
 -13   0   2      400.17      367.29     47.05 o 
 -12   0   2       15.50       19.91     16.17 o 
 -11   0   2       18.99       27.51     16.38 o 
 -10   0   2     1729.89     1815.68     48.32 o 
  -9   0   2     3388.00     3500.06     58.40 o 
  -8   0   2     6392.35     6572.00     79.23 o 
  -7   0   2     9443.65     9424.20     94.89 o 
  -6   0   2     2535.85     2822.84     36.81 o 
  -5   0   2     4121.08     4319.96     43.18 o 
  -4   0   2     1476.84     1479.06     20.19 o 
  -3   0   2     7078.52     6682.24     91.82 o 
  -2   0   2     1136.64     1001.75     23.59 o 
  -1   0   2       84.52       89.36      6.58 o 
   0   0   2    98103.53    91716.97   2132.68 o 
   1   0   2     1494.74     1664.52     26.14 o 
   2   0   2     7385.88     7786.48     90.24 o 
   3   0   2    74302.95    71307.15    685.86 o 
   4   0   2       52.17       90.94      5.47 o 
   5   0   2    40716.01    39210.37    316.39 o 
   6   0   2     9072.13     9567.81     85.11 o 
   7   0   2     8232.67     8309.46     82.99 o 
   8   0   2    10586.06    10984.81    107.66 o 
   9   0   2        7.35        1.73      8.25 o 
  10   0   2      824.73      805.87     26.31 o 
  11   0   2      188.99      169.96     15.88 o 
  12   0   2     2939.62     2930.93     56.62 o 
  13   0   2     3227.34     3217.83    100.98 o 
  14   0   2      284.98      273.62     39.23 o 
 -13   1   2        2.49        7.82     27.36 o 
 -12   1   2      492.59      525.88     34.75 o 
 -11   1   2     2020.94     2196.54     56.99 o 
 -10   1   2       13.60        0.19     14.12 o 
  -9   1   2     6599.05     6632.00     92.74 o 
  -8   1   2     3488.75     3416.88     49.74 o 
  -7   1   2     3464.17     3461.59     47.87 o 
  -6   1   2      515.46      507.34     12.55 o 
  -5   1   2      443.20      474.69     12.61 o 
  -4   1   2    15033.37    15508.87    129.20 o 
  -3   1   2     1785.58     1725.94     23.88 o 
  -2   1   2    12853.77    12665.05    168.06 o 
  -1   1   2     9345.66     9663.18    157.72 o 
   0   1   2     1170.77     1231.81     28.09 o 
   1   1   2     2543.98     2758.61     36.03 o 
   2   1   2     2229.96     2489.88     37.39 o 
   3   1   2    13236.99    14054.36    156.00 o 
   4   1   2    85749.05    83074.71    996.07 o 
   5   1   2    10120.57    10419.40     98.20 o 
   6   1   2    52754.67    53414.80    470.94 o 
   7   1   2      432.61      464.23     15.51 o 
   8   1   2      892.91      915.61     21.46 o 
   9   1   2     1868.25     1935.07     34.68 o 
  10   1   2      250.31      206.86     15.26 o 
  11   1   2     5133.64     5195.60     79.06 o 
  12   1   2     1028.40      978.62     32.34 o 
  13   1   2     1756.39     1775.54     50.68 o 
  14   1   2     1231.88     1257.38     70.08 o 
 -13   2   2      357.67      309.98     36.65 o 
 -12   2   2     1077.94     1049.22     48.33 o 
 -11   2   2     1204.05     1161.35     53.66 o 
 -10   2   2    11314.50    11157.22    193.20 o 
  -9   2   2      167.30      216.77     16.08 o 
  -8   2   2     9654.42     9614.82    108.78 o 
  -7   2   2      125.70      138.14     12.10 o 
  -6   2   2      411.28      427.62     11.96 o 
  -5   2   2     9451.11     9070.66     94.27 o 
  -4   2   2       52.91       63.60      6.31 o 
  -3   2   2    39108.57    38062.98    559.78 o 
  -2   2   2     8204.88     8197.60     86.33 o 
  -1   2   2    14482.12    14763.65    333.44 o 
   0   2   2    14826.31    15111.29    517.93 o 
   1   2   2       86.22       76.59      8.93 o 
   2   2   2    28847.24    29404.53    377.78 o 
   3   2   2     2327.13     2234.18     48.47 o 
   4   2   2    18827.65    18798.29    183.13 o 
   5   2   2    13149.57    12550.32    116.27 o 
   6   2   2       14.94        7.97      7.04 o 
   7   2   2        7.74       15.90      6.42 o 
   8   2   2       48.82       63.20      7.97 o 
   9   2   2     3542.41     3453.96     63.58 o 
  10   2   2    11177.29    11114.17    124.78 o 
  11   2   2      646.07      618.50     25.01 o 
  12   2   2     5088.89     5155.80     80.54 o 
  13   2   2      343.72      357.37     29.91 o 
  14   2   2      107.22      125.50     31.41 o 
 -12   3   2     2905.71     3013.83    108.33 o 
 -11   3   2     3719.31     3608.72     97.70 o 
 -10   3   2     1140.79     1154.52     41.58 o 
  -9   3   2     1559.46     1590.81     38.15 o 
  -8   3   2        0.30       -3.03      8.88 o 
  -7   3   2     3614.41     3460.05     61.48 o 
  -6   3   2     4090.82     4071.73     53.15 o 
  -5   3   2     3437.68     3195.33     35.50 o 
  -4   3   2    39593.98    38912.25    312.52 o 
  -3   3   2     7487.02     7914.27     65.72 o 
  -2   3   2     5399.06     5110.08    105.25 o 
  -1   3   2     1160.38     1248.18     37.95 o 
   0   3   2       89.39       97.33      8.99 o 
   1   3   2    25363.57    26145.41    402.39 o 
   2   3   2       14.06       25.30      4.53 o 
   3   3   2    48502.09    48839.25   1100.13 o 
   4   3   2    15099.12    15143.35    163.84 o 
   5   3   2     3030.27     2957.03     33.68 o 
   6   3   2     1698.91     1909.98     42.54 o 
   7   3   2        2.53        0.28      5.28 o 
   8   3   2     1920.14     1768.53     27.50 o 
   9   3   2     3775.04     3885.87     53.58 o 
  10   3   2     6892.13     6866.56     87.29 o 
  11   3   2     7382.64     7314.84     90.99 o 
  12   3   2        9.89       15.54     12.27 o 
  13   3   2      194.25      195.69     20.77 o 
  14   3   2       25.35       28.48     25.27 o 
 -12   4   2      176.17      251.44     29.61 o 
 -11   4   2     2383.17     2458.04     65.05 o 
 -10   4   2      367.67      366.44     26.46 o 
  -9   4   2       55.20       68.06     16.03 o 
  -8   4   2     1752.39     1736.78     38.29 o 
  -7   4   2       16.20       35.38      8.60 o 
  -6   4   2     7165.72     7098.69     82.45 o 
  -5   4   2    10567.78    10752.65    103.57 o 
  -4   4   2     7282.91     7592.40     69.59 o 
  -3   4   2    24639.79    25260.22    205.26 o 
  -2   4   2      260.35      266.55     11.05 o 
  -1   4   2     1038.57     1256.52     24.07 o 
   0   4   2    15008.08    15421.50    172.35 o 
   1   4   2    12674.83    13176.46    147.80 o 
   2   4   2    62300.43    60468.36   1436.35 o 
   3   4   2      269.36      313.79      7.98 o 
   4   4   2     2362.32     2303.78     29.42 o 
   5   4   2      547.71      551.25     13.75 o 
   6   4   2     1422.00     1400.38     23.13 o 
   7   4   2    15525.17    15255.66    131.96 o 
   8   4   2     1172.23     1248.28     22.80 o 
   9   4   2     8966.09     9138.72    103.08 o 
  10   4   2    10826.65    10750.99    120.71 o 
  11   4   2      220.73      218.00     15.08 o 
  12   4   2      157.85      142.42     16.19 o 
  13   4   2        0.10      -13.16     14.06 o 
  14   4   2     2155.63     2404.76     97.86 o 
 -12   5   2     2096.75     2142.31     99.12 o 
 -11   5   2       53.72       47.91     20.17 o 
 -10   5   2        6.72      -13.95     14.72 o 
  -9   5   2      724.96      739.72     33.56 o 
  -8   5   2       53.33       73.81     12.72 o 
  -7   5   2     9124.03     9178.25    117.72 o 
  -6   5   2     1248.10     1271.86     28.99 o 
  -5   5   2     7526.53     7461.92     84.68 o 
  -4   5   2      936.44      886.14     18.45 o 
  -3   5   2        1.31        4.85      3.97 o 
  -2   5   2     1282.18     1023.59     16.52 o 
  -1   5   2      182.88      258.27      8.77 o 
   0   5   2    17432.32    17543.75    195.79 o 
   1   5   2    21314.24    21454.26    190.73 o 
   2   5   2     3408.56     3444.20     65.42 o 
   3   5   2     5986.36     5868.94     62.95 o 
   4   5   2      301.55      289.42      9.32 o 
   5   5   2     1933.75     1696.48     25.36 o 
   6   5   2    12350.00    12365.67    107.70 o 
   7   5   2     5219.51     5037.22     54.76 o 
   8   5   2    14574.70    14909.71    142.74 o 
   9   5   2       35.90       43.60     10.08 o 
  10   5   2     4790.77     4873.29     65.05 o 
  11   5   2       52.88       58.42     11.31 o 
  12   5   2      357.12      389.14     24.04 o 
  13   5   2     3841.99     4017.99     80.13 o 
  14   5   2       23.60       17.03     28.48 o 
 -11   6   2       79.78       77.16     24.23 o 
 -10   6   2      320.35      313.52     25.83 o 
  -9   6   2     2751.33     2734.97     65.75 o 
  -8   6   2     7246.30     7579.42    105.20 o 
  -7   6   2      700.98      742.10     25.47 o 
  -6   6   2     6078.11     6046.73     74.60 o 
  -5   6   2      750.35      777.46     20.34 o 
  -4   6   2       94.28       86.48      6.41 o 
  -3   6   2     2368.39     2125.35     26.49 o 
  -2   6   2     5577.80     5781.21     58.67 o 
  -1   6   2    34124.75    32986.57    289.45 o 
   0   6   2     5734.03     5947.22     64.87 o 
   1   6   2     3839.00     3775.11     39.96 o 
   2   6   2      155.21      244.23      8.38 o 
   3   6   2      156.60      154.05     16.07 o 
   4   6   2    14680.99    15017.40    150.56 o 
   5   6   2     2601.12     2571.34     31.37 o 
   6   6   2    25460.22    24694.16    220.70 o 
   7   6   2    16405.13    16463.19    142.11 o 
   8   6   2     1619.60     1556.96     26.01 o 
   9   6   2     1115.36     1088.85     36.22 o 
  10   6   2      257.73      235.38     14.04 o 
  11   6   2     1972.20     1935.50     46.12 o 
  12   6   2     4613.79     4618.73     84.82 o 
  13   6   2     1072.05     1130.02     41.08 o 
  14   6   2     5784.46     5665.56    168.92 o 
 -11   7   2       14.79       11.06     22.19 o 
 -10   7   2     2018.44     1993.84     59.15 o 
  -9   7   2     1366.50     1521.39     48.57 o 
  -8   7   2     3892.87     3875.02     79.52 o 
  -7   7   2     4228.87     4295.81     89.75 o 
  -6   7   2        3.44        1.60      9.17 o 
  -5   7   2       21.97       22.16      7.71 o 
  -4   7   2      559.30      543.67     15.10 o 
  -3   7   2    13838.08    13588.05    175.59 o 
  -2   7   2    37676.81    36537.94    612.54 o 
  -1   7   2     4414.53     4551.54     49.29 o 
   0   7   2    32847.84    33337.35    271.88 o 
   1   7   2      137.47      211.65      6.96 o 
   2   7   2    13047.32    14275.47    130.39 o 
   3   7   2    49244.80    51239.49    442.80 o 
   4   7   2     5057.87     5329.94     61.26 o 
   5   7   2    25245.03    25346.51    225.81 o 
   6   7   2     1721.37     1690.85     25.17 o 
   7   7   2     9062.51     9284.77     92.64 o 
   8   7   2     1070.93     1049.64     21.16 o 
   9   7   2      151.12      154.29     10.32 o 
  10   7   2     3653.36     3712.25     53.57 o 
  11   7   2      565.68      564.85     30.59 o 
  12   7   2     7017.87     7393.50    130.10 o 
  13   7   2     5793.48     5835.07    131.03 o 
  14   7   2      584.63      571.53     50.95 o 
 -10   8   2        0.28        7.59     17.77 o 
  -9   8   2     3500.16     3610.61     80.23 o 
  -8   8   2     1086.97     1092.15     41.25 o 
  -7   8   2      215.18      223.79     17.37 o 
  -6   8   2      360.69      324.60     18.77 o 
  -5   8   2      100.69      114.78     10.89 o 
  -4   8   2    21737.66    21297.57    213.23 o 
  -3   8   2     8812.88     8947.70     98.49 o 
  -2   8   2    15945.42    15959.03    136.37 o 
  -1   8   2    14628.76    14493.38    152.85 o 
   0   8   2       13.14        8.21      3.93 o 
   1   8   2     3326.35     3519.31     36.80 o 
   2   8   2     8048.26     8531.87     75.92 o 
   3   8   2     3959.89     3646.38     42.90 o 
   4   8   2    26400.03    26102.68    232.48 o 
   5   8   2      541.02      502.28     14.41 o 
   6   8   2    19126.03    19452.54    178.23 o 
   7   8   2      524.01      543.50     14.83 o 
   8   8   2      742.33      719.34     19.88 o 
   9   8   2     8740.21     8698.82     92.40 o 
  10   8   2     1039.26      988.31     23.98 o 
  11   8   2    12047.54    12186.62    173.94 o 
  12   8   2     1573.01     1559.57     45.35 o 
  13   8   2     2181.30     2164.30     71.14 o 
  14   8   2      987.61      955.01     65.33 o 
 -10   9   2     2195.35     2311.99     79.15 o 
  -9   9   2       22.85       31.38     18.24 o 
  -8   9   2      294.68      253.50     23.67 o 
  -7   9   2      345.29      294.16     23.30 o 
  -6   9   2      857.93      837.80     27.79 o 
  -5   9   2     7936.82     7705.23    103.13 o 
  -4   9   2      275.78      326.88     18.32 o 
  -3   9   2    18410.78    18446.96    188.00 o 
  -2   9   2     5073.44     5023.22     56.68 o 
  -1   9   2      783.07      811.43     17.10 o 
   0   9   2     1594.85     1505.60     23.28 o 
   1   9   2        7.61       29.61      7.27 o 
   2   9   2    42174.24    43382.46    379.32 o 
   3   9   2    12054.66    12105.51    105.09 o 
   4   9   2    11046.07    11034.55     96.91 o 
   5   9   2     3576.74     3413.17     37.54 o 
   6   9   2      301.91      299.17     11.05 o 
   7   9   2      857.04      849.64     18.88 o 
   8   9   2     1095.34     1201.61     26.02 o 
   9   9   2     6788.02     6736.57     75.80 o 
  10   9   2    12537.61    12715.26    156.95 o 
  11   9   2      698.61      699.67     27.69 o 
  12   9   2     2862.20     2950.22     64.46 o 
  13   9   2       64.43       87.11     23.03 o 
  14   9   2       46.69       16.19     30.01 o 
  -9  10   2       90.11       88.76     25.80 o 
  -8  10   2        4.67       -7.46     16.21 o 
  -7  10   2     2099.49     2076.52     97.06 o 
  -6  10   2     1942.31     1981.94     53.01 o 
  -5  10   2     1815.10     1789.60     39.55 o 
  -4  10   2     7110.99     6876.50     93.86 o 
  -3  10   2      146.25      162.33     12.71 o 
  -2  10   2      158.86      154.08      9.56 o 
  -1  10   2     1346.59     1326.42     23.52 o 
   0  10   2      963.66      870.25     16.49 o 
   1  10   2    17568.66    17363.40    149.43 o 
   2  10   2      224.21      277.92     21.81 o 
   3  10   2    15677.83    15872.34    135.67 o 
   4  10   2      270.24      232.08     13.67 o 
   5  10   2     2173.10     2278.38     37.77 o 
   6  10   2     2782.38     2843.78     37.72 o 
   7  10   2        7.64       19.50      6.30 o 
   8  10   2     4864.42     4835.10     63.91 o 
   9  10   2     5313.98     5310.18     70.38 o 
  10  10   2     7607.28     7491.92    123.80 o 
  11  10   2     8364.63     8515.15    132.00 o 
  12  10   2      160.11      166.74     24.90 o 
  13  10   2      499.43      472.30     35.51 o 
  14  10   2      778.54      742.12     61.15 o 
  -9  11   2       33.35       16.47     28.20 o 
  -8  11   2     2122.91     2199.26     75.10 o 
  -7  11   2      514.83      574.96     38.22 o 
  -6  11   2     5357.15     5378.15    167.45 o 
  -5  11   2     6065.46     5950.35    149.85 o 
  -4  11   2      144.14      154.32     16.30 o 
  -3  11   2     1185.62     1103.29     26.18 o 
  -2  11   2       39.20       47.94      8.12 o 
  -1  11   2    11072.28    10959.00    109.63 o 
   0  11   2    15170.14    15158.69    134.03 o 
   1  11   2     3196.15     3197.92     37.61 o 
   2  11   2    29939.81    30293.01    252.28 o 
   3  11   2       47.37       49.03      6.41 o 
   4  11   2      245.46      282.26      9.89 o 
   5  11   2     2167.37     2200.91     32.08 o 
   6  11   2     3527.96     3595.44     45.64 o 
   7  11   2    18751.18    18716.08    176.57 o 
   8  11   2      262.10      305.71     28.93 o 
   9  11   2    15160.54    15446.06    167.11 o 
  10  11   2     3911.31     3904.31     66.06 o 
  11  11   2       39.51       21.63     15.39 o 
  12  11   2      802.06      688.52     55.21 o 
  13  11   2       60.78       66.40     23.13 o 
  14  11   2     4003.34     4125.06    141.69 o 
  -8  12   2      309.41      365.40     35.82 o 
  -7  12   2     6075.03     6191.61    140.49 o 
  -6  12   2     1952.28     1860.88     66.31 o 
  -5  12   2     2975.84     3155.61     86.21 o 
  -4  12   2      636.38      588.44     42.02 o 
  -3  12   2       92.65      104.07     14.61 o 
  -2  12   2     5167.90     5113.05     74.29 o 
  -1  12   2      317.26      278.23     13.91 o 
   0  12   2    14108.72    13921.08    135.52 o 
   1  12   2    13804.42    13643.28    132.30 o 
   2  12   2     2050.52     2072.53     31.50 o 
   3  12   2      588.66      579.54     15.96 o 
   4  12   2       39.03       47.04      7.11 o 
   5  12   2     4616.11     4729.67     56.04 o 
   6  12   2    15076.08    15077.03    193.95 o 
   7  12   2     4686.72     4723.17     57.78 o 
   8  12   2     9176.61     9281.72    108.65 o 
   9  12   2       69.53       53.24     12.31 o 
  10  12   2      818.47      775.90     33.41 o 
  11  12   2      318.31      273.07     23.33 o 
  12  12   2     1083.84     1078.91     43.13 o 
  13  12   2     6307.41     6478.52    143.39 o 
  14  12   2       90.41      116.99     35.46 o 
  -7  13   2      325.46      363.16     41.95 o 
  -6  13   2      949.55      846.30     47.26 o 
  -5  13   2       23.02       19.90     18.57 o 
  -4  13   2       36.02       52.17     18.17 o 
  -3  13   2     2406.09     2479.81     72.32 o 
  -2  13   2      688.61      816.00     54.51 o 
  -1  13   2    27800.23    27940.44    280.39 o 
   0  13   2      293.37      316.01     14.96 o 
   1  13   2     7132.72     7108.25     86.00 o 
   2  13   2       44.82       83.53      9.54 o 
   3  13   2      512.84      525.19     21.23 o 
   4  13   2     5152.49     5256.87     78.03 o 
   5  13   2      534.20      547.39     19.37 o 
   6  13   2    15800.10    15839.25    167.77 o 
   7  13   2     9198.09     9031.63    105.39 o 
   8  13   2     1701.04     1681.26     46.48 o 
   9  13   2      544.24      559.03     52.35 o 
  10  13   2      429.31      375.70     31.34 o 
  11  13   2     1105.81     1167.91     52.39 o 
  12  13   2     4803.93     4954.46    121.24 o 
  13  13   2      533.90      547.79     51.37 o 
  -7  14   2     1416.38     1589.91     85.85 o 
  -6  14   2        8.68       -5.97     20.14 o 
  -5  14   2     2700.38     2665.80     82.31 o 
  -4  14   2     1237.80     1278.59     53.75 o 
  -3  14   2     4906.46     4915.82    179.46 o 
  -2  14   2     8398.43     8825.60    172.78 o 
  -1  14   2      258.60      293.94     26.12 o 
   0  14   2     2557.00     2690.71     51.64 o 
   1  14   2      787.38      796.89     33.23 o 
   2  14   2     1718.16     1642.21     38.20 o 
   3  14   2     3303.22     3319.56     58.07 o 
   4  14   2      157.96      155.49     14.92 o 
   5  14   2    12934.13    12566.47    157.82 o 
   6  14   2     7381.66     7457.45    104.37 o 
   7  14   2     7662.64     7415.01    104.45 o 
   8  14   2      110.26      105.63     16.83 o 
   9  14   2       10.12       -6.75     16.55 o 
  10  14   2     3539.94     3402.78     92.68 o 
  11  14   2      202.82      258.40     29.72 o 
  12  14   2     6920.69     6886.12    221.96 o 
  13  14   2     2700.26     2681.17    111.54 o 
  -6  15   2      886.36      845.56     64.64 o 
  -5  15   2        2.16       36.02     22.46 o 
  -4  15   2     5200.93     5208.45    124.30 o 
  -3  15   2     2786.46     2894.74     84.89 o 
  -2  15   2     2913.06     2952.15    153.84 o 
  -1  15   2     2768.84     2650.55     77.03 o 
   0  15   2      330.55      349.87     23.67 o 
   1  15   2     1370.05     1416.22     36.82 o 
   2  15   2     1410.84     1459.04     37.27 o 
   3  15   2    10782.51    10601.71    139.67 o 
   4  15   2    11703.32    11650.47    150.34 o 
   5  15   2      285.67      285.50     18.48 o 
   6  15   2      887.66     1104.50     33.12 o 
   7  15   2      157.39      163.04     15.94 o 
   8  15   2     1636.08     1531.00     57.65 o 
   9  15   2     3426.53     3444.33     93.38 o 
  10  15   2      591.99      616.66     45.79 o 
  11  15   2     8684.98     9003.14    244.72 o 
  12  15   2      362.36      387.19     58.00 o 
  13  15   2     1072.77     1092.65     72.31 o 
  -5  16   2     4173.30     4299.70    149.65 o 
  -4  16   2       16.46       69.29     23.63 o 
  -3  16   2     4420.76     4615.08    121.87 o 
  -2  16   2      521.58      514.31     36.44 o 
  -1  16   2        0.75       10.90     17.11 o 
   0  16   2     1006.61     1025.34     47.56 o 
   1  16   2       72.71      102.10     17.46 o 
   2  16   2     9958.94    10266.13    138.31 o 
   3  16   2     4113.81     4161.42     71.58 o 
   4  16   2     2023.89     2161.10     47.69 o 
   5  16   2      881.71      944.65     31.16 o 
   6  16   2       45.65       40.32     12.44 o 
   7  16   2      638.51      662.03     36.82 o 
   8  16   2     1826.23     1868.95     66.87 o 
   9  16   2     5102.65     4959.25    121.45 o 
  10  16   2     5004.70     5184.96    126.66 o 
  11  16   2      108.72      124.96     27.99 o 
  12  16   2     1010.14     1102.29     69.94 o 
  -4  17   2     2980.33     3244.74    125.64 o 
  -3  17   2        5.55       33.66     21.68 o 
  -2  17   2       13.88       18.21     20.36 o 
  -1  17   2      199.37      179.36     70.71 o 
   0  17   2     2143.23     2232.81    132.83 o 
   1  17   2     7008.23     7178.53    163.92 o 
   2  17   2       38.76       43.14     16.11 o 
   3  17   2    10706.33    10699.31    144.95 o 
   4  17   2     1875.01     1835.88     48.90 o 
   5  17   2        7.06       17.10     11.99 o 
   6  17   2      979.79     1063.33     34.50 o 
   7  17   2      117.60      135.92     28.94 o 
   8  17   2     9782.97     9771.02    255.26 o 
   9  17   2     2488.37     2723.26    138.76 o 
  10  17   2     2525.61     2699.46    110.70 o 
  11  17   2     1048.40     1155.06     73.99 o 
  12  17   2        1.95      -25.97     25.97 o 
  -3  18   2       15.95       34.34     29.73 o 
  -2  18   2       61.11       71.92     24.48 o 
  -1  18   2     3477.06     3548.09    100.04 o 
   0  18   2     3460.05     3666.59    100.12 o 
   1  18   2     1438.19     1526.09     61.63 o 
   2  18   2     4103.94     4061.71    145.92 o 
   3  18   2       85.90      104.55     24.58 o 
   4  18   2       57.31       30.76     16.17 o 
   5  18   2      536.76      566.02     26.92 o 
   6  18   2     1396.11     1401.39     52.24 o 
   7  18   2     7792.41     7866.14    134.98 o 
   8  18   2      170.44      199.89     30.52 o 
   9  18   2     4631.71     4578.34    154.40 o 
  10  18   2      603.77      595.96     55.28 o 
  11  18   2        4.74       26.66     29.18 o 
  -1  19   2      231.93      260.37     32.88 o 
   0  19   2     4382.62     4495.45    131.50 o 
   1  19   2     2659.79     2886.42     87.86 o 
   2  19   2       39.05       59.23     18.90 o 
   3  19   2        7.54       17.83     16.93 o 
   4  19   2       95.95       96.40     21.45 o 
   5  19   2     4646.64     4738.89     99.76 o 
   6  19   2     5105.59     5214.63    102.65 o 
   7  19   2     1144.24     1226.56     54.07 o 
   8  19   2     2876.07     3044.27    121.59 o 
   9  19   2       39.88       24.71     28.20 o 
  10  19   2      112.93      131.22     36.99 o 
   1  20   2      179.72      163.84     30.30 o 
   2  20   2      555.54      692.86     75.94 o 
   3  20   2      645.31      680.38     43.66 o 
   4  20   2     6582.47     6855.44    154.12 o 
   5  20   2      693.18      699.26     59.61 o 
   6  20   2     4921.39     5193.29    170.73 o 
   7  20   2     2086.39     2220.76     73.24 o 
   8  20   2       67.95       97.86     34.34 o 
   4  21   2      438.50      557.43     55.14 o 
   5  21   2     4698.90     4702.03    162.91 o 
   6  21   2      419.29      419.08     49.98 o 
  -6 -20   3       26.24       61.84     29.87 o 
  -5 -20   3       94.95      135.69     34.34 o 
  -4 -20   3       25.73       25.83     26.52 o 
  -3 -20   3     2011.24     2197.73     96.46 o 
  -2 -20   3     4749.72     4755.78    152.72 o 
  -1 -20   3      749.19      791.40     59.05 o 
  -8 -19   3      769.33      806.19     64.22 o 
  -7 -19   3     1058.05     1033.88     69.52 o 
  -6 -19   3       25.69       33.36     26.66 o 
  -5 -19   3       65.00      123.55     32.25 o 
  -4 -19   3     3562.69     3657.70    101.13 o 
  -3 -19   3     1214.50     1179.78    101.63 o 
  -2 -19   3     3098.03     3031.85    112.94 o 
  -1 -19   3     4239.02     4208.68    137.65 o 
   0 -19   3      166.36      171.53     28.83 o 
   1 -19   3      322.72      317.75     47.46 o 
  -9 -18   3       25.35       47.60     31.55 o 
  -8 -18   3     2314.58     2457.11    105.12 o 
  -7 -18   3       44.45       21.64     24.85 o 
  -6 -18   3      431.56      460.46     54.79 o 
  -5 -18   3     5591.54     5602.45    290.93 o 
  -4 -18   3       15.54       11.22     20.35 o 
  -3 -18   3     9698.15     9816.38    430.81 o 
  -2 -18   3     1293.95     1314.13     43.27 o 
  -1 -18   3     1139.04     1126.87     91.86 o 
   0 -18   3      307.32      278.77     26.92 o 
   1 -18   3        1.02       -5.21     15.84 o 
   2 -18   3     1722.16     1727.46     50.61 o 
   3 -18   3      595.26      635.32     53.19 o 
 -10 -17   3     1194.61     1184.93     77.06 o 
  -9 -17   3      920.04      886.74     65.33 o 
  -8 -17   3       47.57       63.66     28.48 o 
  -7 -17   3     1468.49     1397.83    140.86 o 
  -6 -17   3     1971.27     2023.01     70.29 o 
  -5 -17   3     1980.36     2011.92    124.52 o 
  -4 -17   3     8974.73     8977.80    190.42 o 
  -3 -17   3       10.05       21.71     14.78 o 
  -2 -17   3     3243.64     3339.52     69.44 o 
  -1 -17   3       48.33       58.42     13.96 o 
   0 -17   3      103.40      120.59     17.58 o 
   1 -17   3     3934.78     4023.69     78.93 o 
   2 -17   3       38.98       88.79     22.65 o 
   3 -17   3     6464.29     6642.56    180.20 o 
   4 -17   3     1209.19     1188.95     42.55 o 
 -11 -16   3     3072.48     3232.59    130.53 o 
 -10 -16   3      440.93      453.34     37.23 o 
  -9 -16   3        1.53      -16.56     16.56 o 
  -8 -16   3     1260.59     1203.68     61.11 o 
  -7 -16   3       22.77       29.64     16.14 o 
  -6 -16   3     5519.09     5605.90    104.50 o 
  -5 -16   3     4109.80     4067.88     79.93 o 
  -4 -16   3     2684.69     2617.52     51.86 o 
  -3 -16   3     6324.60     6349.32     93.31 o 
  -2 -16   3        4.62        8.92      9.90 o 
  -1 -16   3      135.01      184.46     16.26 o 
   0 -16   3     1551.30     1573.05     43.92 o 
   1 -16   3     3032.57     3257.72     67.15 o 
   2 -16   3     9391.85     9459.68    144.86 o 
   3 -16   3       39.19       46.98     15.58 o 
   4 -16   3     3584.89     3628.68     75.13 o 
   5 -16   3      118.44       95.02     19.12 o 
 -11 -15   3       33.86       34.13     22.29 o 
 -10 -15   3       12.56       -4.38     17.16 o 
  -9 -15   3      685.58      625.98     39.29 o 
  -8 -15   3      838.13      821.82     38.05 o 
  -7 -15   3     9756.52     9736.84    157.37 o 
  -6 -15   3      842.65      808.57     35.06 o 
  -5 -15   3     4583.39     4597.49     73.83 o 
  -4 -15   3     3778.10     3606.08     62.34 o 
  -3 -15   3      911.54      850.74     28.09 o 
  -2 -15   3     2759.82     2729.27     42.45 o 
  -1 -15   3      210.37      217.96     13.46 o 
   0 -15   3     9101.09     9195.07    101.17 o 
   1 -15   3     3500.43     3686.05     56.72 o 
   2 -15   3     2116.43     2124.97     40.82 o 
   3 -15   3     4006.38     4032.46     68.07 o 
   4 -15   3      200.93      175.17     19.15 o 
   5 -15   3      274.55      244.94     21.91 o 
   6 -15   3      908.13      869.90     36.86 o 
 -12 -14   3      165.78      165.29     40.34 o 
 -11 -14   3        6.22        6.72     18.17 o 
 -10 -14   3      133.30      104.50     21.61 o 
  -9 -14   3     1940.18     1951.88     57.85 o 
  -8 -14   3     3814.60     3785.14     80.95 o 
  -7 -14   3      820.87      897.12     36.01 o 
  -6 -14   3     4950.57     4980.55     77.44 o 
  -5 -14   3      618.55      605.94     35.97 o 
  -4 -14   3      145.67      107.22     12.90 o 
  -3 -14   3     3837.45     3623.06     53.95 o 
  -2 -14   3     1120.45     1187.88     26.07 o 
  -1 -14   3    17265.14    17560.64    171.68 o 
   0 -14   3      941.17      979.58     24.10 o 
   1 -14   3    13512.27    12982.56    143.93 o 
   2 -14   3     1453.14     1500.39     41.53 o 
   3 -14   3        4.76        8.15     10.60 o 
   4 -14   3     2234.96     2167.11     46.59 o 
   5 -14   3       62.72       69.90     14.30 o 
   6 -14   3     4963.91     4938.81     80.75 o 
   7 -14   3     3772.48     3901.87    221.06 o 
 -12 -13   3        1.30      -25.83     25.83 o 
 -11 -13   3       35.62       58.55     21.62 o 
 -10 -13   3     2205.37     2361.02     64.31 o 
  -9 -13   3      887.87      931.27     38.69 o 
  -8 -13   3     3251.16     3295.59     73.32 o 
  -7 -13   3     7594.62     7643.16    127.71 o 
  -6 -13   3      705.50      640.65     24.57 o 
  -5 -13   3     1081.04     1084.28     32.02 o 
  -4 -13   3     2929.80     2918.44     51.18 o 
  -3 -13   3     4971.53     4994.64     66.05 o 
  -2 -13   3    13296.92    13337.71    145.31 o 
  -1 -13   3     2116.31     1980.89     37.77 o 
   0 -13   3    10184.99    10444.78    108.76 o 
   1 -13   3      136.85      144.86     10.97 o 
   2 -13   3       39.19       53.84     10.23 o 
   3 -13   3     5830.30     5902.82     85.44 o 
   4 -13   3      965.71     1048.55     30.90 o 
   5 -13   3    10200.19    10104.69    132.63 o 
   6 -13   3      375.03      402.98     21.59 o 
   7 -13   3     2490.81     2637.31     54.65 o 
   8 -13   3      199.64      225.61     64.43 o 
 -13 -12   3      128.79      136.95     39.65 o 
 -12 -12   3      295.64      316.50     28.28 o 
 -11 -12   3     4577.59     4577.56     98.01 o 
 -10 -12   3       10.47       22.97     17.13 o 
  -9 -12   3     6495.69     6489.44    116.87 o 
  -8 -12   3     3257.63     3279.58     72.09 o 
  -7 -12   3     1812.63     1874.64     41.44 o 
  -6 -12   3      182.99      170.56     14.51 o 
  -5 -12   3      452.91      432.53     19.32 o 
  -4 -12   3    11506.13    11553.76    127.17 o 
  -3 -12   3     4611.30     4576.85     60.50 o 
  -2 -12   3    12295.64    12383.40    134.74 o 
  -1 -12   3     8829.47     8958.48     94.03 o 
   0 -12   3       35.58       50.98     11.05 o 
   1 -12   3       88.66       94.37      8.98 o 
   2 -12   3      175.54      197.55     12.63 o 
   3 -12   3     9191.86     8974.14    115.89 o 
   4 -12   3     6754.27     6625.55     92.48 o 
   5 -12   3      422.02      407.00     28.49 o 
   6 -12   3     6097.26     6022.38     89.48 o 
   7 -12   3      134.29      115.00     15.68 o 
   8 -12   3      183.74      154.45     18.06 o 
   9 -12   3     1025.74     1043.98     45.01 o 
 -13 -11   3     1467.77     1559.90     89.48 o 
 -12 -11   3     2818.05     2954.99     65.41 o 
 -11 -11   3     3353.11     3421.94     68.01 o 
 -10 -11   3     6503.61     6338.92    116.63 o 
  -9 -11   3      114.79      124.13     16.01 o 
  -8 -11   3      580.30      515.67     27.78 o 
  -7 -11   3       24.85        9.89     10.13 o 
  -6 -11   3     4215.54     4188.69     65.58 o 
  -5 -11   3    17836.37    17408.67    203.56 o 
  -4 -11   3        3.64       22.99      7.22 o 
  -3 -11   3     9060.70     9112.44    102.20 o 
  -2 -11   3     2650.64     2710.79     42.29 o 
  -1 -11   3      169.72      130.18      9.92 o 
   0 -11   3     1173.31     1262.64     23.45 o 
   1 -11   3      808.33      806.73     19.08 o 
   2 -11   3     7825.01     7803.69     83.73 o 
   3 -11   3     4781.77     4840.09     63.93 o 
   4 -11   3     9913.23     9850.69    124.66 o 
   5 -11   3     8757.11     8479.81    111.69 o 
   6 -11   3        3.00        5.54     10.24 o 
   7 -11   3       11.73       10.65     15.19 o 
   8 -11   3       66.92       81.82     14.96 o 
   9 -11   3     1851.31     1947.39     52.44 o 
 -13 -10   3       12.50       21.92     30.15 o 
 -12 -10   3     3089.63     3173.50     75.17 o 
 -11 -10   3     1909.62     1844.72     47.53 o 
 -10 -10   3     2345.18     2412.57     53.27 o 
  -9 -10   3       23.74       46.52     13.30 o 
  -8 -10   3      231.23      205.10     16.46 o 
  -7 -10   3     2881.12     2789.22     54.18 o 
  -6 -10   3     2052.72     2027.64     35.33 o 
  -5 -10   3     1969.22     2039.11     34.69 o 
  -4 -10   3    10032.51     9918.61     98.60 o 
  -3 -10   3      173.77      176.67      9.25 o 
  -2 -10   3      491.39      514.94     15.62 o 
  -1 -10   3     2041.43     2158.88     33.73 o 
   0 -10   3     4417.93     4445.85     51.77 o 
   1 -10   3    11991.10    12029.64    118.05 o 
   2 -10   3       41.03       69.81      9.66 o 
   3 -10   3    20360.39    20221.88    206.35 o 
   4 -10   3     1593.66     1515.58     33.27 o 
   5 -10   3      696.69      623.41     23.26 o 
   6 -10   3       77.59       78.26     12.25 o 
   7 -10   3        3.00       -9.18     10.48 o 
   8 -10   3     3629.94     3562.16     63.04 o 
   9 -10   3     1253.07     1324.31     38.38 o 
  10 -10   3     1376.91     1316.14     61.35 o 
 -13  -9   3     2858.79     2942.50    121.73 o 
 -12  -9   3        7.89       16.06     16.72 o 
 -11  -9   3     1704.52     1759.30     46.33 o 
 -10  -9   3       63.48       35.28     13.96 o 
  -9  -9   3      351.87      314.38     20.13 o 
  -8  -9   3     1896.38     1859.39     41.57 o 
  -7  -9   3      386.94      385.69     15.87 o 
  -6  -9   3    11074.93    11224.33    122.35 o 
  -5  -9   3     8178.64     8043.10     82.33 o 
  -4  -9   3     1827.19     1765.61     26.46 o 
  -3  -9   3       28.27       54.40      6.10 o 
  -2  -9   3        1.87       -2.30      6.33 o 
  -1  -9   3    34389.09    35795.47    315.38 o 
   0  -9   3    17648.60    18097.67    168.16 o 
   1  -9   3    12974.00    13107.87    125.93 o 
   2  -9   3     7797.81     7689.38     79.68 o 
   3  -9   3       54.13       81.38      8.54 o 
   4  -9   3       28.88       33.32      9.01 o 
   5  -9   3        3.13       -7.32      7.99 o 
   6  -9   3     2449.58     2420.51     45.09 o 
   7  -9   3     9598.39     9199.34    119.85 o 
   8  -9   3        4.98       47.83     12.39 o 
   9  -9   3     7399.97     7202.50    113.01 o 
  10  -9   3      879.11      863.63     36.00 o 
 -13  -8   3      184.66      132.20     36.44 o 
 -12  -8   3      712.86      727.24     46.60 o 
 -11  -8   3        1.86      -16.17     16.17 o 
 -10  -8   3      785.20      748.04     37.84 o 
  -9  -8   3     5026.00     4995.87     79.13 o 
  -8  -8   3     2700.91     2608.03     43.13 o 
  -7  -8   3    18290.18    18527.08    191.41 o 
  -6  -8   3      261.02      285.67     12.83 o 
  -5  -8   3     5935.31     5611.85     72.68 o 
  -4  -8   3        9.99       40.58     11.10 o 
  -3  -8   3     6989.10     7723.31     76.93 o 
  -2  -8   3     9274.84     8988.97    110.40 o 
  -1  -8   3       13.30       30.62      5.75 o 
   0  -8   3    14492.14    13883.10    130.76 o 
   1  -8   3    17426.17    17230.59    159.89 o 
   2  -8   3     2963.73     3032.55     37.47 o 
   3  -8   3     2265.22     2267.24     31.16 o 
   4  -8   3        2.57       -5.98      6.15 o 
   5  -8   3    15866.94    15612.66    180.26 o 
   6  -8   3     5695.78     5614.25     78.60 o 
   7  -8   3     6212.76     6000.37     91.92 o 
   8  -8   3    10198.14     9717.67    128.41 o 
   9  -8   3      124.63       87.37     14.21 o 
  10  -8   3      231.31      213.64     18.86 o 
  11  -8   3       83.79       70.44     14.92 o 
 -13  -7   3      671.41      671.34     58.63 o 
 -12  -7   3      107.09       93.41     25.42 o 
 -11  -7   3     1348.57     1226.89     43.04 o 
 -10  -7   3      927.16      939.76     52.89 o 
  -9  -7   3     7517.07     7717.86    112.74 o 
  -8  -7   3     8977.21     8843.05    102.72 o 
  -7  -7   3     2005.33     2070.39     35.68 o 
  -6  -7   3     7569.20     7495.71     94.01 o 
  -5  -7   3        3.28       23.84     13.30 o 
  -4  -7   3     3256.91     3331.35     42.74 o 
  -3  -7   3    14705.37    15361.75    140.65 o 
  -2  -7   3     2101.48     2051.81     29.11 o 
  -1  -7   3    37401.14    37206.79    358.72 o 
   0  -7   3      951.43      899.03     17.33 o 
   1  -7   3       85.04      174.34     11.71 o 
   2  -7   3       13.23       29.82      6.79 o 
   3  -7   3     1578.87     1689.58     37.44 o 
   4  -7   3     4195.78     4100.08     57.46 o 
   5  -7   3     1695.52     1739.85     33.27 o 
   6  -7   3    11465.37    11151.33    134.99 o 
   7  -7   3     9966.05     9525.61    120.37 o 
   8  -7   3     2007.08     1931.92     44.61 o 
   9  -7   3      145.05      149.40     15.18 o 
  10  -7   3       14.60       -3.22     12.23 o 
  11  -7   3     2041.47     1994.48     43.46 o 
 -13  -6   3        0.64      -28.06     28.06 o 
 -12  -6   3      589.53      592.75     40.62 o 
 -11  -6   3      371.60      345.60     37.85 o 
 -10  -6   3     7221.53     7488.35    107.94 o 
  -9  -6   3     1583.70     1603.80     38.99 o 
  -8  -6   3    11906.85    11711.26    129.07 o 
  -7  -6   3     9032.62     9020.48    101.90 o 
  -6  -6   3      101.04      106.83      6.94 o 
  -5  -6   3     7531.70     7727.47     71.07 o 
  -4  -6   3     4673.15     4846.16     53.87 o 
  -3  -6   3    27935.06    27660.36    269.07 o 
  -2  -6   3    20874.08    21071.06    208.82 o 
  -1  -6   3     2640.48     2665.99     33.60 o 
   0  -6   3     2664.17     2450.21     31.40 o 
   1  -6   3     1075.74     1075.01     16.77 o 
   2  -6   3      618.86      541.46     11.69 o 
   3  -6   3     5433.44     5351.03     56.21 o 
   4  -6   3     1581.89     1500.19     23.87 o 
   5  -6   3    16492.72    15940.18    180.62 o 
   6  -6   3     1515.46     1551.08     31.66 o 
   7  -6   3     6331.77     6257.59     85.09 o 
   8  -6   3      777.79      704.10     24.63 o 
   9  -6   3       69.97       60.59     12.83 o 
  10  -6   3     4001.61     3849.54     72.87 o 
  11  -6   3       22.72       19.99     11.92 o 
  12  -6   3     2989.01     3059.53     67.62 o 
 -13  -5   3      206.05      175.06     40.21 o 
 -12  -5   3     1636.49     1655.33     73.71 o 
 -11  -5   3     5192.70     5268.19     98.12 o 
 -10  -5   3      574.40      482.71     26.66 o 
  -9  -5   3     9381.52     9267.64    124.09 o 
  -8  -5   3      981.61     1047.68     25.26 o 
  -7  -5   3      223.03      267.29     22.57 o 
  -6  -5   3     1585.09     1610.45     21.00 o 
  -5  -5   3     1329.17     1410.29     21.06 o 
  -4  -5   3    33070.64    33792.02    296.21 o 
  -3  -5   3    15179.20    15487.84    155.51 o 
  -2  -5   3    11841.70    11662.23    117.57 o 
  -1  -5   3     2762.41     2666.89     32.23 o 
   0  -5   3        5.45       -4.54      4.54 o 
   1  -5   3    12262.16    12313.93    113.32 o 
   2  -5   3     7662.37     8105.52     77.81 o 
   3  -5   3    18234.30    17700.33    161.54 o 
   4  -5   3    17252.51    16418.56    164.66 o 
   5  -5   3     2766.32     2653.70     41.22 o 
   6  -5   3     8079.00     8174.80    101.53 o 
   7  -5   3      279.55      275.12     21.00 o 
   8  -5   3      367.13      330.22     16.82 o 
   9  -5   3     1529.87     1539.73     36.43 o 
  10  -5   3     1450.93     1364.13     31.49 o 
  11  -5   3     3622.48     3858.02     58.90 o 
  12  -5   3      139.61      168.41     20.02 o 
 -13  -4   3     2698.07     2825.66    116.85 o 
 -12  -4   3     1741.67     1771.15     67.28 o 
 -11  -4   3     2774.05     2694.81     80.27 o 
 -10  -4   3     7497.86     7469.71    122.00 o 
  -9  -4   3      333.66      304.69     20.15 o 
  -8  -4   3       28.70       49.23     10.50 o 
  -7  -4   3      480.98      488.81     12.89 o 
  -6  -4   3     9151.01     9569.17     78.04 o 
  -5  -4   3    45647.13    45799.14    381.41 o 
  -4  -4   3     1414.58     1415.54     16.97 o 
  -3  -4   3    13366.72    13524.59    135.28 o 
  -2  -4   3       17.75       37.46      6.74 o 
  -1  -4   3        4.20       87.32     33.02 o 
   0  -4   3     8114.93     8349.50     84.32 o 
   1  -4   3      299.24      296.12      6.86 o 
   2  -4   3    28010.65    27373.35    242.09 o 
   3  -4   3     7794.56     8007.17     76.90 o 
   4  -4   3    30138.99    30918.41    329.49 o 
   5  -4   3     9005.29     9360.63    110.31 o 
   6  -4   3      146.43      165.73     10.24 o 
   7  -4   3     2259.92     2163.21     38.73 o 
   8  -4   3     1713.16     1695.90     35.11 o 
   9  -4   3     4815.42     4648.11     61.81 o 
  10  -4   3     8153.86     7893.32     94.48 o 
  11  -4   3      137.25      157.91     16.89 o 
  12  -4   3     1952.93     1929.44     51.01 o 
  13  -4   3        7.51      -15.58     15.58 o 
 -13  -3   3       25.73       17.17     28.62 o 
 -12  -3   3     4737.27     4874.79    121.32 o 
 -11  -3   3     1990.34     1992.43     73.85 o 
 -10  -3   3     2007.34     2026.12     75.64 o 
  -9  -3   3      311.09      282.82     17.18 o 
  -8  -3   3      646.38      702.44     21.77 o 
  -7  -3   3    17540.55    17587.85    155.59 o 
  -6  -3   3    10484.01    10218.01     80.26 o 
  -5  -3   3    10426.12    10158.53     91.39 o 
  -4  -3   3    11257.19    11141.10     89.04 o 
  -3  -3   3     4334.09     4685.46     46.57 o 
  -2  -3   3       85.76       51.75      5.28 o 
  -1  -3   3     5258.93     5604.94     66.17 o 
   0  -3   3     5040.84     5224.31     70.03 o 
   1  -3   3     9121.52     9101.55    110.32 o 
   2  -3   3      417.90      460.25      8.74 o 
   3  -3   3    66359.86    65150.14   1243.04 o 
   4  -3   3    12238.23    12833.60    161.81 o 
   5  -3   3      851.58      865.15     29.37 o 
   6  -3   3     3290.60     3192.86     52.58 o 
   7  -3   3      263.24      257.58     12.78 o 
   8  -3   3    18540.53    18647.77    212.36 o 
   9  -3   3     6307.01     6222.43     75.84 o 
  10  -3   3     7247.83     7090.63     86.31 o 
  11  -3   3     4510.58     4437.37     72.34 o 
  12  -3   3        3.61        9.94     13.13 o 
  13  -3   3      942.93      920.86     37.47 o 
 -13  -2   3     3311.91     3361.31    129.97 o 
 -12  -2   3       47.38       72.84     68.06 o 
 -11  -2   3     1202.46     1094.57     39.99 o 
 -10  -2   3       20.68        3.98     10.58 o 
  -9  -2   3     1771.72     1708.37     38.77 o 
  -8  -2   3    18575.67    18764.60    162.87 o 
  -7  -2   3     2299.75     2417.47     31.41 o 
  -6  -2   3    31758.40    31215.55    271.12 o 
  -5  -2   3    27773.39    28538.90    237.77 o 
  -4  -2   3     3408.60     3449.95     49.36 o 
  -3  -2   3      823.16      879.71     14.71 o 
  -2  -2   3     2217.47     2341.32     31.72 o 
  -1  -2   3    10308.02    10299.84    143.14 o 
   0  -2   3    11283.20    11810.42    215.70 o 
   1  -2   3    10897.33    11451.30    127.27 o 
   2  -2   3     2669.14     2663.58     28.41 o 
   3  -2   3      428.76      444.04     10.64 o 
   4  -2   3        8.27       35.38      4.49 o 
   5  -2   3      949.60      932.68     17.73 o 
   6  -2   3     5230.44     5135.21     66.78 o 
   7  -2   3    18691.50    18721.71    185.26 o 
   8  -2   3       18.79       36.82      7.66 o 
   9  -2   3    12185.77    12012.62    128.94 o 
  10  -2   3      685.80      678.75     36.55 o 
  11  -2   3       22.48       14.31     11.93 o 
  12  -2   3     1003.94      900.00     31.37 o 
  13  -2   3       75.67       76.78     18.17 o 
 -13  -1   3      245.12      211.63     42.30 o 
 -12  -1   3      283.92      249.43     24.26 o 
 -11  -1   3        0.56       -5.40     13.30 o 
 -10  -1   3      805.88      763.33     33.00 o 
  -9  -1   3     3577.97     3576.83    117.23 o 
  -8  -1   3     6755.44     6697.90     80.32 o 
  -7  -1   3    19734.52    19987.61    169.64 o 
  -6  -1   3      137.38      164.95      8.57 o 
  -5  -1   3    12374.39    12975.46    118.31 o 
  -4  -1   3     3085.14     3366.62     40.19 o 
  -3  -1   3     2315.79     2401.55     29.91 o 
  -2  -1   3     6573.58     6343.20     76.19 o 
  -1  -1   3     2362.09     2631.65     52.23 o 
   0  -1   3     4928.92     5101.73     60.04 o 
   1  -1   3     7436.87     7609.61     97.86 o 
   2  -1   3      418.54      437.08     11.45 o 
   3  -1   3    15008.89    15902.84    203.88 o 
   4  -1   3      937.65      945.29     18.84 o 
   5  -1   3    25283.67    25797.07    225.34 o 
   6  -1   3    11676.54    11865.36    110.84 o 
   7  -1   3     8094.52     7961.93     79.98 o 
   8  -1   3     8475.31     8777.78     96.00 o 
   9  -1   3       90.53       72.03     10.68 o 
  10  -1   3       24.19       20.19     10.36 o 
  11  -1   3      223.51      203.54     16.43 o 
  12  -1   3      250.05      261.26     19.00 o 
  13  -1   3     3775.35     3812.10     76.96 o 
  14  -1   3        6.73       27.77     18.40 o 
 -13   0   3      274.18      250.02     42.30 o 
 -12   0   3       72.43       69.48     19.11 o 
 -11   0   3     2105.22     2033.91     55.01 o 
 -10   0   3     1005.35     1012.17     47.71 o 
  -9   0   3     7361.35     7436.24    103.10 o 
  -8   0   3     6418.37     6472.51     78.93 o 
  -7   0   3       92.29       75.57      7.33 o 
  -6   0   3     2146.80     2165.10     30.09 o 
  -5   0   3      281.08      303.41     10.93 o 
  -4   0   3     7998.48     7721.23    143.24 o 
  -3   0   3     8984.19     8747.92     99.12 o 
  -2   0   3     6073.14     5991.32     71.45 o 
  -1   0   3    83161.82    79327.84   2388.34 o 
   0   0   3     2899.52     3001.12     63.59 o 
   1   0   3     1992.45     1932.06     41.53 o 
   2   0   3    10815.54    10838.56    121.34 o 
   3   0   3    32476.88    32261.62    314.03 o 
   4   0   3     1226.67     1024.84     14.10 o 
   5   0   3      720.55      812.47     15.81 o 
   6   0   3    16801.09    16196.39    149.44 o 
   7   0   3     5481.52     5249.01     62.76 o 
   8   0   3     2030.90     1983.50     33.38 o 
   9   0   3     2114.95     2050.16     47.80 o 
  10   0   3      122.67       89.35     12.79 o 
  11   0   3     4358.63     4281.93     68.65 o 
  12   0   3     2010.88     2106.10     46.39 o 
  13   0   3     1313.42     1368.83     42.75 o 
  14   0   3     2312.00     2191.02     92.46 o 
 -13   1   3       56.03       69.07     36.85 o 
 -12   1   3     1934.53     1875.63     64.62 o 
 -11   1   3       85.93       62.43     18.11 o 
 -10   1   3     4989.28     5099.66    118.10 o 
  -9   1   3     1013.77     1083.06     32.48 o 
  -8   1   3     7574.62     7556.02     89.42 o 
  -7   1   3       72.29       72.32      8.70 o 
  -6   1   3      125.34      173.98      8.21 o 
  -5   1   3    21602.28    21989.35    194.70 o 
  -4   1   3     2472.44     2562.88     28.51 o 
  -3   1   3    16895.66    16334.58    279.57 o 
  -2   1   3     2584.61     2522.68     33.32 o 
  -1   1   3     4947.49     5367.29     82.47 o 
   0   1   3     2369.41     2410.13     81.72 o 
   1   1   3     2050.17     2130.03     27.42 o 
   2   1   3    15650.21    16489.64    258.32 o 
   3   1   3     1732.38     1710.80     21.69 o 
   4   1   3     8222.55     8614.50     88.80 o 
   5   1   3    20990.36    20598.06    185.00 o 
   6   1   3     3297.40     3530.05     40.03 o 
   7   1   3      134.17      185.29      8.68 o 
   8   1   3      408.22      387.57     14.34 o 
   9   1   3     1587.53     1659.78     31.24 o 
  10   1   3    17872.07    17752.31    186.59 o 
  11   1   3      917.49      893.38     39.51 o 
  12   1   3     5854.05     5831.46     87.90 o 
  13   1   3     1307.34     1338.37     38.28 o 
  14   1   3      160.44      203.81     32.88 o 
 -12   2   3     1611.52     1669.11     61.82 o 
 -11   2   3     5164.02     5305.35    223.92 o 
 -10   2   3      149.85      185.06     26.63 o 
  -9   2   3     7193.13     7282.35    119.96 o 
  -8   2   3      537.54      523.89     19.64 o 
  -7   2   3      944.19      931.61     23.09 o 
  -6   2   3    14069.16    14264.41    124.48 o 
  -5   2   3     2321.32     2397.19     39.76 o 
  -4   2   3    63950.07    65299.47    755.43 o 
  -3   2   3     3255.93     3191.03     35.61 o 
  -2   2   3     6410.93     5994.22     76.07 o 
  -1   2   3      425.21      488.21     30.66 o 
   0   2   3     1672.62     1679.80     51.23 o 
   1   2   3     5999.98     6184.51     74.85 o 
   2   2   3     1952.48     1966.49     31.47 o 
   3   2   3      527.82      456.99     35.03 o 
   4   2   3     5018.18     4966.94     49.12 o 
   5   2   3      230.07      214.08      8.34 o 
   6   2   3      480.71      457.71     13.20 o 
   7   2   3     1041.31     1092.53     19.35 o 
   8   2   3     3142.09     3018.55     42.72 o 
   9   2   3     6508.18     6420.38     77.61 o 
  10   2   3     1343.41     1313.57     30.03 o 
  11   2   3     6161.70     6214.43     80.46 o 
  12   2   3      943.56      912.90     30.00 o 
  13   2   3      580.36      556.97     27.81 o 
  14   2   3        2.82      -16.74     16.74 o 
 -12   3   3     1167.56     1187.44     53.20 o 
 -11   3   3     1769.74     1860.91    110.14 o 
 -10   3   3     1266.05     1305.53     44.71 o 
  -9   3   3        0.01       -1.97     13.38 o 
  -8   3   3      895.59      894.41     28.37 o 
  -7   3   3      787.36      770.62     24.93 o 
  -6   3   3    11100.37    10974.79    106.36 o 
  -5   3   3    12480.46    12437.24    110.47 o 
  -4   3   3     6984.54     7334.92     67.48 o 
  -3   3   3    15498.78    15182.04    119.99 o 
  -2   3   3      414.47      505.31     14.69 o 
  -1   3   3     1974.36     2039.74     29.62 o 
   0   3   3      744.09      653.59     12.39 o 
   1   3   3       84.53      119.47     18.39 o 
   2   3   3     8584.45     8468.85     97.13 o 
   3   3   3     3367.87     3345.79     43.85 o 
   4   3   3    10455.48    10758.14    140.75 o 
   5   3   3     1525.12     1461.40     20.05 o 
   6   3   3     1026.72     1027.93     17.62 o 
   7   3   3     3877.87     3515.16     41.70 o 
   8   3   3      777.81      759.77     17.28 o 
   9   3   3     8173.19     8015.00     92.38 o 
  10   3   3    12925.03    13220.62    143.57 o 
  11   3   3      417.32      408.18     18.10 o 
  12   3   3      301.99      326.84     17.84 o 
  13   3   3       38.24       21.36     22.51 o 
  14   3   3      488.40      523.38     39.58 o 
 -12   4   3     1786.05     1769.16     91.16 o 
 -11   4   3      283.00      302.45     47.67 o 
 -10   4   3       74.91       74.72     18.34 o 
  -9   4   3      784.98      773.82     34.52 o 
  -8   4   3        3.25      -11.26     17.09 o 
  -7   4   3     4962.54     4984.75     65.25 o 
  -6   4   3     2181.54     2205.68     36.20 o 
  -5   4   3     4044.61     3944.51     42.78 o 
  -4   4   3    10766.76    10490.19     92.91 o 
  -3   4   3      178.35      204.39     12.44 o 
  -2   4   3    24190.02    25414.89    244.10 o 
  -1   4   3    16209.87    16655.60    186.94 o 
   0   4   3    17102.49    16774.16    201.23 o 
   1   4   3    24089.56    24090.44    260.35 o 
   2   4   3      731.75      742.34     16.68 o 
   3   4   3    13251.69    13486.37    133.06 o 
   4   4   3       11.78       25.78      5.17 o 
   5   4   3      559.55      529.21     14.48 o 
   6   4   3    22305.70    22314.89    334.95 o 
   7   4   3     1228.91     1223.42     29.54 o 
   8   4   3    15006.17    15415.53    146.50 o 
   9   4   3     3222.51     3323.75     47.62 o 
  10   4   3      885.85      873.41     23.62 o 
  11   4   3        8.58       31.08     13.91 o 
  12   4   3        4.88      -10.76     10.76 o 
  13   4   3     2846.52     2898.42     57.44 o 
  14   4   3     1351.32     1397.17     52.07 o 
 -11   5   3       38.59       18.29     27.64 o 
 -10   5   3      542.00      533.34     31.47 o 
  -9   5   3      286.30      281.49     23.81 o 
  -8   5   3     8716.02     8601.97    137.43 o 
  -7   5   3      167.34      182.64     12.97 o 
  -6   5   3     7815.52     7730.06     89.89 o 
  -5   5   3       28.37       44.39      7.62 o 
  -4   5   3       25.83       55.27      5.26 o 
  -3   5   3     2159.03     1973.08     26.94 o 
  -2   5   3      197.22      275.65     11.58 o 
  -1   5   3    10427.95     9556.35     99.83 o 
   0   5   3     7005.20     6800.68     82.26 o 
   1   5   3    10266.04    10191.70    106.97 o 
   2   5   3     6506.38     6108.98     64.44 o 
   3   5   3     1602.58     1747.55     23.70 o 
   4   5   3     5508.65     5703.85     62.20 o 
   5   5   3     4138.96     4078.72     48.15 o 
   6   5   3    16838.78    17072.84    171.94 o 
   7   5   3    24592.73    23857.72    267.60 o 
   8   5   3       18.32       34.60      6.71 o 
   9   5   3     5684.98     5619.26     64.30 o 
  10   5   3       70.71       52.67      9.84 o 
  11   5   3      639.89      598.60     21.62 o 
  12   5   3     8308.12     8371.70    102.88 o 
  13   5   3      224.86      187.68     21.26 o 
  14   5   3     5106.66     5358.91    114.07 o 
 -11   6   3       20.12      -12.98     24.57 o 
 -10   6   3     2012.25     2059.66     59.66 o 
  -9   6   3     3116.18     2926.48     69.29 o 
  -8   6   3     2824.46     2723.74     63.61 o 
  -7   6   3     8992.33     8905.80    139.20 o 
  -6   6   3       44.05       46.67     12.19 o 
  -5   6   3        3.05        7.49      6.84 o 
  -4   6   3      409.43      347.05     11.05 o 
  -3   6   3     5251.53     5122.47     54.85 o 
  -2   6   3    32921.38    31616.37    279.04 o 
  -1   6   3      372.19      388.00     12.56 o 
   0   6   3    34673.36    34945.30    338.48 o 
   1   6   3      430.94      381.47      8.29 o 
   2   6   3       25.10       49.71      4.06 o 
   3   6   3     7988.59     8034.52     96.20 o 
   4   6   3      399.61      459.97     11.57 o 
   5   6   3    30254.09    30039.87    292.03 o 
   6   6   3     9866.75     9432.20    100.88 o 
   7   6   3    10460.75    10640.72    103.12 o 
   8   6   3     1934.95     1760.49     30.18 o 
   9   6   3      115.20      111.50      9.20 o 
  10   6   3      242.39      213.37     13.01 o 
  11   6   3     2151.79     2141.06     39.46 o 
  12   6   3     1951.01     2070.79     41.10 o 
  13   6   3     6259.50     6383.13    108.97 o 
  14   6   3       91.78       51.89     21.15 o 
  15   6   3     1827.09     1966.69     89.34 o 
 -11   7   3     1330.38     1330.23     61.80 o 
 -10   7   3      290.97      275.48     27.00 o 
  -9   7   3     4059.58     4081.02     86.81 o 
  -8   7   3     2965.83     3041.32     69.05 o 
  -7   7   3      546.91      519.33     27.42 o 
  -6   7   3       40.05       40.33      9.45 o 
  -5   7   3      244.94      249.89     13.27 o 
  -4   7   3    11761.20    11542.08    113.32 o 
  -3   7   3    15870.39    15593.29    144.20 o 
  -2   7   3     5649.50     5662.65     60.32 o 
  -1   7   3    46878.04    47037.91    416.66 o 
   0   7   3     2271.65     2378.96     29.55 o 
   1   7   3       51.14       86.51      8.06 o 
   2   7   3    20420.80    21307.09    189.95 o 
   3   7   3    11885.23    12320.67    113.83 o 
   4   7   3    27802.96    27273.67    274.80 o 
   5   7   3     2041.67     2250.11     29.03 o 
   6   7   3     8174.69     8160.87     81.13 o 
   7   7   3     4978.54     5084.71     56.23 o 
   8   7   3        1.33        7.57      9.48 o 
   9   7   3     4327.61     4487.56     54.74 o 
  10   7   3      203.84      208.39     12.17 o 
  11   7   3    10040.22     9860.47    152.55 o 
  12   7   3     4435.82     4509.06     73.03 o 
  13   7   3     2076.53     2176.68     87.23 o 
  14   7   3     2764.78     2750.26     82.76 o 
  15   7   3        3.92       -6.28     26.66 o 
 -10   8   3     2984.60     3042.88     90.41 o 
  -9   8   3      144.15      142.85     22.74 o 
  -8   8   3     1680.65     1528.45     48.43 o 
  -7   8   3       37.82       21.24     15.03 o 
  -6   8   3       37.31       44.18     13.52 o 
  -5   8   3     9126.54     8831.38    149.38 o 
  -4   8   3     2926.67     2875.57     51.37 o 
  -3   8   3    19609.96    19845.70    180.88 o 
  -2   8   3     9810.33     9767.85     96.59 o 
  -1   8   3      392.57      359.99     11.40 o 
   0   8   3      587.05      661.12     14.35 o 
   1   8   3      839.66      793.23     13.51 o 
   2   8   3    17647.34    17701.23    204.38 o 
   3   8   3    13139.15    13219.80    122.79 o 
   4   8   3     3643.66     3594.52     49.29 o 
   5   8   3    19035.47    19031.14    173.26 o 
   6   8   3      605.52      646.72     16.69 o 
   7   8   3      191.41      163.42      8.74 o 
   8   8   3     3138.61     3138.67     48.50 o 
   9   8   3     3110.16     3171.39     43.35 o 
  10   8   3     9590.27     9720.17    102.80 o 
  11   8   3       12.78       22.53     10.71 o 
  12   8   3     5157.96     5243.34     92.26 o 
  13   8   3      514.97      473.22     27.01 o 
  14   8   3        8.55      -16.32     21.12 o 
 -10   9   3       86.21       54.39     25.13 o 
  -9   9   3      553.83      555.40     33.42 o 
  -8   9   3      163.55      146.04     21.80 o 
  -7   9   3     2427.16     2339.72     59.76 o 
  -6   9   3     7744.40     7606.19    125.61 o 
  -5   9   3      735.06      776.77     27.04 o 
  -4   9   3    18087.18    17585.43    200.51 o 
  -3   9   3     2232.98     2216.33     36.43 o 
  -2   9   3      563.35      548.42     14.17 o 
  -1   9   3      831.17      852.68     17.80 o 
   0   9   3      288.70      293.48     10.63 o 
   1   9   3    29770.58    30197.27    248.79 o 
   2   9   3     6217.67     6252.32     63.28 o 
   3   9   3    19870.37    19717.41    251.41 o 
   4   9   3    11190.77    11311.02    108.27 o 
   5   9   3       10.84       30.57      7.91 o 
   6   9   3      143.00      178.95     15.46 o 
   7   9   3      108.15      114.79      9.17 o 
   8   9   3     4319.40     4381.07     58.37 o 
   9   9   3     4160.11     4044.46     57.15 o 
  10   9   3      734.51      745.13     21.49 o 
  11   9   3     5248.46     5345.54     73.24 o 
  12   9   3      443.32      391.98     24.28 o 
  13   9   3      146.86      137.49     19.87 o 
  14   9   3      444.13      485.40     73.71 o 
  -9  10   3       17.21       29.36     22.48 o 
  -8  10   3     2117.44     1993.33     70.28 o 
  -7  10   3     1817.91     1722.05     91.66 o 
  -6  10   3     6694.49     6894.31    150.07 o 
  -5  10   3     9281.07     9590.06    148.95 o 
  -4  10   3     2648.05     2699.86     58.08 o 
  -3  10   3      817.43      783.81     25.47 o 
  -2  10   3     2773.12     2741.11     37.96 o 
  -1  10   3    11220.66    11226.40    110.58 o 
   0  10   3    14273.12    13940.02    132.88 o 
   1  10   3     2224.46     2287.60     28.80 o 
   2  10   3    24835.04    24555.89    205.33 o 
   3  10   3     2240.25     2215.26     27.64 o 
   4  10   3      146.47      132.35     13.62 o 
   5  10   3       96.90      103.52      8.87 o 
   6  10   3      301.05      313.56     17.67 o 
   7  10   3     5183.86     5084.29     64.48 o 
   8  10   3     3053.88     2997.34     45.69 o 
   9  10   3    10034.62     9896.70    113.57 o 
  10  10   3    15887.12    15558.98    184.00 o 
  11  10   3      679.84      724.28     27.81 o 
  12  10   3       10.38       10.36     16.66 o 
  13  10   3      257.88      215.81     27.42 o 
  14  10   3     2903.08     3056.38     99.40 o 
  -8  11   3      143.99      108.53     25.75 o 
  -7  11   3     5910.56     6079.95    137.54 o 
  -6  11   3      848.48     1043.47     49.57 o 
  -5  11   3     1162.64     1234.12     64.77 o 
  -4  11   3     2569.63     2586.10     72.75 o 
  -3  11   3       10.69        7.33     11.02 o 
  -2  11   3    20514.59    20230.82    207.31 o 
  -1  11   3    12952.59    12682.91    136.38 o 
   0  11   3    16034.46    15566.79    162.05 o 
   1  11   3    12174.49    11970.28    116.69 o 
   2  11   3      478.29      472.99     14.16 o 
   3  11   3      508.78      507.94     16.58 o 
   4  11   3      509.69      538.61     14.77 o 
   5  11   3     2318.15     2280.43     32.71 o 
   6  11   3    10651.54    10654.31    106.56 o 
   7  11   3     1068.12     1057.21     28.43 o 
   8  11   3    20172.90    19534.42    203.39 o 
   9  11   3     2277.11     2370.85     41.57 o 
  10  11   3     2680.67     2714.56     46.12 o 
  11  11   3      620.78      626.24     38.91 o 
  12  11   3       64.69       64.63     15.80 o 
  13  11   3     2963.31     3207.61    191.32 o 
  14  11   3      794.35      927.43     58.14 o 
  -8  12   3     5002.98     5137.77    128.17 o 
  -7  12   3       18.82       73.34     24.30 o 
  -6  12   3     4040.33     3766.30    204.31 o 
  -5  12   3       30.28       64.98     20.66 o 
  -4  12   3      333.64      330.01     28.81 o 
  -3  12   3     1781.17     1683.46     45.49 o 
  -2  12   3     1105.41     1132.99     37.16 o 
  -1  12   3    12904.96    12922.02    160.02 o 
   0  12   3     7351.00     7239.68     98.86 o 
   1  12   3     8929.84     8784.62    114.62 o 
   2  12   3     3851.86     3926.30     74.17 o 
   3  12   3      224.99      194.06     14.67 o 
   4  12   3     9868.03     9872.36    124.74 o 
   5  12   3     1257.28     1258.57     27.14 o 
   6  12   3    12167.24    11982.26    130.69 o 
   7  12   3    11204.15    11187.94    124.91 o 
   8  12   3       32.64       34.35      9.27 o 
   9  12   3      764.67      782.92     27.50 o 
  10  12   3       43.51       19.60     11.14 o 
  11  12   3     1094.12     1114.10     33.87 o 
  12  12   3     5657.94     5898.82    133.56 o 
  13  12   3      345.14      381.81     42.30 o 
  14  12   3     4984.17     4972.72    159.14 o 
  -7  13   3     2055.21     2037.03    120.75 o 
  -6  13   3        5.00      -19.24     19.24 o 
  -5  13   3      618.54      572.20     98.07 o 
  -4  13   3     1738.56     1768.42     62.27 o 
  -3  13   3     2390.10     2399.42     72.33 o 
  -2  13   3    18757.24    18916.21    256.83 o 
  -1  13   3      648.02      726.11     26.60 o 
   0  13   3     1737.60     1777.02     39.50 o 
   1  13   3      256.07      262.48     16.70 o 
   2  13   3      486.76      457.90     20.29 o 
   3  13   3     4519.76     4569.63     70.69 o 
   4  13   3      700.03      720.59     24.42 o 
   5  13   3    15463.95    15394.11    163.44 o 
   6  13   3     9640.88     9498.75    114.92 o 
   7  13   3     5049.62     4986.19     87.17 o 
   8  13   3      420.10      388.74     20.07 o 
   9  13   3      176.50      183.84     15.89 o 
  10  13   3     2600.69     2636.50     76.92 o 
  11  13   3     1493.36     1552.49     59.61 o 
  12  13   3     3291.71     3448.57     96.11 o 
  13  13   3     3244.77     3157.91    118.24 o 
  14  13   3       29.15       12.56     28.62 o 
  -6  14   3      575.38      520.78     41.32 o 
  -5  14   3       78.82       93.04     24.62 o 
  -4  14   3     4453.58     4376.85    109.29 o 
  -3  14   3     5382.36     5478.76    158.59 o 
  -2  14   3     2381.34     2292.94    143.51 o 
  -1  14   3     7392.86     7251.34    173.32 o 
   0  14   3      606.77      524.31     23.32 o 
   1  14   3      123.06      128.19     14.23 o 
   2  14   3     5629.96     5486.43     82.86 o 
   3  14   3     2339.83     2353.93     47.24 o 
   4  14   3     6987.73     7050.98     99.64 o 
   5  14   3        4.48       16.81     10.66 o 
   6  14   3     5608.91     5429.72     72.19 o 
   7  14   3      403.46      388.34     19.49 o 
   8  14   3      160.63      134.33     17.46 o 
   9  14   3     2714.79     2712.03     78.07 o 
  10  14   3      207.58      194.00     26.06 o 
  11  14   3     5296.45     5358.17    126.85 o 
  12  14   3     2402.03     2402.73     79.55 o 
  13  14   3      581.14      639.65     53.89 o 
  -6  15   3      218.59      279.06     43.83 o 
  -5  15   3     5314.21     5350.83    165.92 o 
  -4  15   3      704.88      745.71     64.08 o 
  -3  15   3     4059.56     4257.54    108.56 o 
  -2  15   3     3112.28     3183.91     88.24 o 
  -1  15   3      110.11      121.30     22.24 o 
   0  15   3     3096.66     3133.82     59.04 o 
   1  15   3      476.52      448.96     26.76 o 
   2  15   3    10998.32    10890.00    142.77 o 
   3  15   3     8312.87     8235.00    114.32 o 
   4  15   3     1222.70     1243.54     34.86 o 
   5  15   3     2581.71     2632.03     52.22 o 
   6  15   3      154.90      158.92     30.49 o 
   7  15   3      309.88      293.15     22.72 o 
   8  15   3     2182.26     2207.31     56.74 o 
   9  15   3     1831.07     1895.03     67.01 o 
  10  15   3     6251.05     6351.81    141.95 o 
  11  15   3        9.00       24.26     22.89 o 
  12  15   3     2575.28     2569.90     83.71 o 
  13  15   3       56.91       29.87     28.76 o 
  -5  16   3      389.05      460.68     51.09 o 
  -4  16   3     5551.75     5833.71    138.39 o 
  -3  16   3      366.21      388.72     35.35 o 
  -2  16   3      229.27      225.33     40.34 o 
  -1  16   3      255.19      260.38     29.01 o 
   0  16   3      664.13      672.15     94.72 o 
   1  16   3     8770.58     8620.82    121.12 o 
   2  16   3      860.00      872.49     31.16 o 
   3  16   3     9829.17     9470.43    129.64 o 
   4  16   3     1422.73     1456.47     38.51 o 
   5  16   3       93.84       75.23     13.35 o 
   6  16   3       43.29       24.31     14.45 o 
   7  16   3      342.52      342.96     28.01 o 
   8  16   3     6116.83     5963.78    135.26 o 
   9  16   3     7315.64     7299.63    157.97 o 
  10  16   3     1641.49     1601.09     63.84 o 
  11  16   3     2996.44     3093.98    103.65 o 
  12  16   3        7.91       -8.10     25.41 o 
  -4  17   3      138.33      102.89     34.48 o 
  -3  17   3       22.46       21.38     23.21 o 
  -2  17   3      593.99      627.68     63.03 o 
  -1  17   3     1176.08     1197.46     63.73 o 
   0  17   3     4843.82     5092.46    121.99 o 
   1  17   3      185.39      204.16     36.51 o 
   2  17   3     8309.99     8199.21    118.49 o 
   3  17   3      832.62      891.29     32.46 o 
   4  17   3      317.95      326.60     27.14 o 
   5  17   3     1102.32     1068.71     34.51 o 
   6  17   3        8.99       13.70     14.55 o 
   7  17   3     5718.74     5894.75    141.56 o 
   8  17   3     1543.99     1610.68     63.78 o 
   9  17   3     4632.04     4701.76    119.17 o 
  10  17   3     2370.21     2399.69     80.62 o 
  11  17   3       75.62       97.58     32.95 o 
  12  17   3      546.51      595.54     54.44 o 
  -2  18   3     3868.45     4241.92    133.25 o 
  -1  18   3     1187.14     1230.47     58.04 o 
   0  18   3     3232.49     3365.53     95.20 o 
   1  18   3     2820.65     2876.90     86.88 o 
   2  18   3       34.91       52.83     17.66 o 
   3  18   3      494.59      439.58     24.16 o 
   4  18   3       88.70       66.35     14.87 o 
   5  18   3     1835.12     1758.11     45.58 o 
   6  18   3     4781.54     4776.91     97.72 o 
   7  18   3      450.86      389.90     35.04 o 
   8  18   3     6844.69     6797.76    172.83 o 
   9  18   3      257.13      254.35     40.21 o 
  10  18   3        4.48      -14.38     24.99 o 
  11  18   3     1238.04     1286.00     77.62 o 
  -1  19   3     5109.98     5425.72    175.48 o 
   0  19   3     1110.99     1157.75     62.96 o 
   1  19   3      441.26      512.33     64.36 o 
   2  19   3       33.09       53.01     19.21 o 
   3  19   3       17.09        7.08     16.89 o 
   4  19   3     6758.19     6922.35    108.94 o 
   5  19   3     2481.68     2577.99     58.61 o 
   6  19   3     3797.17     3586.31     89.34 o 
   7  19   3     3421.87     3638.83    131.36 o 
   8  19   3        3.45      -18.29     25.27 o 
   9  19   3       21.53       22.75     27.78 o 
  10  19   3      331.59      315.92     44.53 o 
   1  20   3       52.36       29.42     23.27 o 
   2  20   3     1186.80     1345.76     62.04 o 
   3  20   3     3603.42     3812.87    101.82 o 
   4  20   3        0.20       54.47     23.66 o 
   5  20   3     6763.25     6867.63    123.00 o 
   6  20   3     2172.18     2331.33    105.12 o 
   7  20   3      449.14      409.03     47.88 o 
   8  20   3      228.22      226.71     40.48 o 
   9  20   3        0.03      -17.45     27.50 o 
   4  21   3     5440.43     5647.02    139.12 o 
   5  21   3       89.76      104.84     36.16 o 
   6  21   3     1287.64     1476.70     86.27 o 
  -5 -20   4       43.45       41.88     30.01 o 
  -4 -20   4     1696.30     1719.32     84.04 o 
  -3 -20   4     2546.19     2504.58    101.91 o 
  -2 -20   4     2158.97     2331.19     97.72 o 
  -8 -19   4     2240.02     2288.47    103.44 o 
  -7 -19   4      220.44      190.83     37.13 o 
  -6 -19   4       64.89       42.58     29.18 o 
  -5 -19   4     3353.43     3355.72    122.43 o 
  -4 -19   4      409.92      345.09     33.67 o 
  -3 -19   4     7101.20     7292.40    257.14 o 
  -2 -19   4     3493.06     3304.91    116.85 o 
  -1 -19   4     1068.64     1161.90     66.87 o 
   0 -19   4      834.04      798.86     41.22 o 
   1 -19   4        0.94       10.44     20.55 o 
  -9 -18   4     3440.88     3731.39    137.37 o 
  -8 -18   4      302.98      288.28     41.74 o 
  -7 -18   4      320.48      288.42     40.90 o 
  -6 -18   4     2779.42     3010.21    114.33 o 
  -5 -18   4      617.84      618.90     41.60 o 
  -4 -18   4     9735.70    10027.62    497.89 o 
  -3 -18   4      622.57      614.28     48.71 o 
  -2 -18   4     1794.57     1927.23     52.17 o 
  -1 -18   4      110.80       80.80     26.52 o 
   0 -18   4        1.59       12.38     16.53 o 
   1 -18   4     1878.33     1982.67     53.27 o 
   2 -18   4      239.73      246.65     22.82 o 
   3 -18   4     5307.14     5514.16    101.04 o 
 -10 -17   4     2597.01     2627.43    112.94 o 
  -9 -17   4       21.79       18.01     27.50 o 
  -8 -17   4      283.17      363.52     43.42 o 
  -7 -17   4      293.75      294.32     42.44 o 
  -6 -17   4     2626.37     2648.08     82.14 o 
  -5 -17   4     4859.74     4801.56    154.75 o 
  -4 -17   4      266.69      285.28     22.58 o 
  -3 -17   4     6201.88     6256.97    107.30 o 
  -2 -17   4      205.92      191.38     19.52 o 
  -1 -17   4      107.96      101.52     18.61 o 
   0 -17   4     2148.85     2132.39     56.69 o 
   1 -17   4      749.60      735.32     32.16 o 
   2 -17   4     7581.77     8080.47    129.55 o 
   3 -17   4      523.43      610.81     30.48 o 
   4 -17   4     2248.27     2406.53     64.04 o 
 -10 -16   4       71.36       73.72     47.25 o 
  -9 -16   4      274.61      286.35     45.51 o 
  -8 -16   4       10.00       -8.24     16.23 o 
  -7 -16   4     6361.99     6367.12    116.87 o 
  -6 -16   4     2064.00     2246.20     72.58 o 
  -5 -16   4     1997.95     2049.55     50.98 o 
  -4 -16   4     2330.52     2360.27     48.97 o 
  -3 -16   4       62.07       62.55     12.83 o 
  -2 -16   4       14.39       27.37     10.87 o 
  -1 -16   4      288.88      295.53     15.47 o 
   0 -16   4     2911.58     3039.64     51.31 o 
   1 -16   4     6213.55     6328.15     92.97 o 
   2 -16   4      714.53      728.79     28.30 o 
   3 -16   4     3372.38     3382.09     69.77 o 
   4 -16   4      302.54      313.84     23.62 o 
   5 -16   4      282.97      270.28     23.52 o 
 -11 -15   4      154.40      161.94     39.09 o 
 -10 -15   4      251.74      215.39     30.30 o 
  -9 -15   4      645.65      636.78     35.43 o 
  -8 -15   4     5906.12     6033.36    113.54 o 
  -7 -15   4       15.82       49.76     16.93 o 
  -6 -15   4     5323.87     5414.26     84.09 o 
  -5 -15   4      381.66      417.50     21.02 o 
  -4 -15   4      648.55      629.96     25.27 o 
  -3 -15   4      504.93      529.62     34.91 o 
  -2 -15   4      197.24      199.96     14.48 o 
  -1 -15   4    12349.76    12376.34    128.79 o 
   0 -15   4     2476.13     2544.03     41.25 o 
   1 -15   4     2605.39     2721.31     46.93 o 
   2 -15   4     3436.54     3374.00     53.89 o 
   3 -15   4       39.79       41.12     13.29 o 
   4 -15   4       45.72       49.75     13.76 o 
   5 -15   4      288.03      291.97     31.70 o 
   6 -15   4     2777.72     2824.78     64.31 o 
 -12 -14   4      376.86      335.46     49.14 o 
 -11 -14   4        0.77      -24.43     24.43 o 
 -10 -14   4     3153.50     3077.01    124.53 o 
  -9 -14   4     2931.69     2988.34     72.82 o 
  -8 -14   4     2306.98     2420.46     77.67 o 
  -7 -14   4     4764.90     4827.04     93.90 o 
  -6 -14   4       17.37       15.19     11.59 o 
  -5 -14   4       55.01       82.88     12.76 o 
  -4 -14   4      499.50      538.20     22.46 o 
  -3 -14   4     2313.14     2291.99     45.14 o 
  -2 -14   4    12572.08    12738.11    141.71 o 
  -1 -14   4       41.17       75.76     10.21 o 
   0 -14   4     9009.82     9274.43    100.51 o 
   1 -14   4     2410.53     2447.45     42.65 o 
   2 -14   4      188.22      196.25     14.34 o 
   3 -14   4     1469.31     1502.24     33.58 o 
   4 -14   4       41.70       47.62     12.98 o 
   5 -14   4     4678.43     4516.36     74.06 o 
   6 -14   4     1850.62     1926.60     45.46 o 
   7 -14   4     2981.50     3168.20    102.61 o 
 -12 -13   4       58.13      104.98     37.83 o 
 -11 -13   4     4767.83     4740.99    101.91 o 
 -10 -13   4      166.22      191.71     24.69 o 
  -9 -13   4     5229.56     5063.65    100.12 o 
  -8 -13   4     2456.04     2451.00     70.37 o 
  -7 -13   4     2655.06     2674.58     58.90 o 
  -6 -13   4     1201.92     1156.25     32.47 o 
  -5 -13   4      193.58      203.96     15.56 o 
  -4 -13   4     3601.79     3471.23     58.09 o 
  -3 -13   4     7338.57     7266.80     98.37 o 
  -2 -13   4     4775.14     4958.40     65.88 o 
  -1 -13   4    15240.31    14847.37    146.83 o 
   0 -13   4       28.39       24.47      9.59 o 
   1 -13   4       34.44       30.71      8.40 o 
   2 -13   4     4372.61     4327.95     60.95 o 
   3 -13   4     6389.47     6343.78     81.44 o 
   4 -13   4    10674.90    10519.12    134.92 o 
   5 -13   4       12.20       44.81     12.81 o 
   6 -13   4     3146.16     3213.32     59.02 o 
   7 -13   4     1347.75     1333.06     51.88 o 
   8 -13   4      141.92      146.09     21.96 o 
 -12 -12   4     3450.89     3721.92    108.46 o 
 -11 -12   4      702.09      686.44     42.74 o 
 -10 -12   4    10520.86    10441.38    199.62 o 
  -9 -12   4       31.95        6.38     14.65 o 
  -8 -12   4     1589.75     1626.68     48.65 o 
  -7 -12   4       22.87       10.25     10.87 o 
  -6 -12   4      577.02      518.02     22.83 o 
  -5 -12   4     8308.61     8363.00    110.67 o 
  -4 -12   4      930.72      964.96     27.20 o 
  -3 -12   4     9788.52     9827.04    110.88 o 
  -2 -12   4     6067.61     5840.99     82.47 o 
  -1 -12   4     1148.25     1144.39     23.54 o 
   0 -12   4       96.07      105.31      9.23 o 
   1 -12   4        2.57       18.25      7.12 o 
   2 -12   4     5742.69     5509.43     70.70 o 
   3 -12   4     3551.36     3484.67     52.14 o 
   4 -12   4     2536.17     2356.36     45.44 o 
   5 -12   4     4278.91     4294.38     89.81 o 
   6 -12   4      131.14      128.29     14.88 o 
   7 -12   4      728.31      732.89     27.92 o 
   8 -12   4      302.74      317.56     21.02 o 
   9 -12   4     1027.68     1094.93     44.24 o 
 -13 -11   4      224.01      159.01     44.11 o 
 -12 -11   4     3569.89     3618.73    136.25 o 
 -11 -11   4     3185.55     3226.39     79.30 o 
 -10 -11   4      222.24      172.08     22.72 o 
  -9 -11   4     1763.09     1729.39     51.63 o 
  -8 -11   4      895.06      802.33     34.09 o 
  -7 -11   4     2124.17     2128.72     44.46 o 
  -6 -11   4    10735.60    10723.16    135.96 o 
  -5 -11   4     6541.99     6454.11     89.08 o 
  -4 -11   4    19368.51    19476.02    224.47 o 
  -3 -11   4       25.17       61.29      8.32 o 
  -2 -11   4     6139.10     6393.91     76.51 o 
  -1 -11   4      337.16      379.03     14.63 o 
   0 -11   4     1422.28     1427.50     25.33 o 
   1 -11   4     8232.65     8400.48     88.33 o 
   2 -11   4       12.61       33.90      8.37 o 
   3 -11   4    25461.44    24934.08    251.68 o 
   4 -11   4     8408.71     8222.12    107.18 o 
   5 -11   4      555.33      516.79     21.39 o 
   6 -11   4       23.62       25.62     11.18 o 
   7 -11   4       10.35        0.74     11.08 o 
   8 -11   4     2856.47     2834.57     54.95 o 
   9 -11   4     2116.52     2173.19     59.53 o 
 -13 -10   4     3729.68     3872.52    146.58 o 
 -12 -10   4      527.73      506.61     54.86 o 
 -11 -10   4     2137.77     2082.31     61.78 o 
 -10 -10   4      780.64      812.72     38.10 o 
  -9 -10   4       21.63       12.29     15.23 o 
  -8 -10   4     8904.16     8845.11    119.59 o 
  -7 -10   4     3807.21     3591.11     60.28 o 
  -6 -10   4     5781.64     5738.64     82.05 o 
  -5 -10   4     8932.14     8777.80    114.07 o 
  -4 -10   4     1135.22     1181.73     28.09 o 
  -3 -10   4     1831.97     1876.92     39.81 o 
  -2 -10   4     3180.32     3391.22     46.07 o 
  -1 -10   4    19015.46    19804.91    200.89 o 
   0 -10   4    16278.89    16792.53    158.94 o 
   1 -10   4     3951.71     3931.34     47.79 o 
   2 -10   4    24384.70    24546.66    226.57 o 
   3 -10   4     4671.79     4648.96     60.39 o 
   4 -10   4     3216.21     3058.55     68.37 o 
   5 -10   4        0.69        2.62      9.19 o 
   6 -10   4       97.67       90.71     12.52 o 
   7 -10   4     4783.12     4631.49     72.27 o 
   8 -10   4      358.99      413.01     25.75 o 
   9 -10   4     6935.77     7009.02    102.08 o 
  10 -10   4     1609.20     1580.50     52.08 o 
 -13  -9   4       21.94       61.00     25.66 o 
 -12  -9   4     2436.91     2415.05     82.21 o 
 -11  -9   4      114.50      120.99     22.24 o 
 -10  -9   4       15.95        1.91     15.71 o 
  -9  -9   4     3833.49     3812.21     80.22 o 
  -8  -9   4      108.93      106.64     14.10 o 
  -7  -9   4    13220.98    13335.84    166.64 o 
  -6  -9   4     5847.51     5788.33     81.67 o 
  -5  -9   4     7592.24     7570.19     98.63 o 
  -4  -9   4     3204.38     3192.78     43.54 o 
  -3  -9   4       10.88       13.36     14.91 o 
  -2  -9   4     3285.98     3296.67     43.89 o 
  -1  -9   4     4076.86     4216.74     52.70 o 
   0  -9   4    20218.21    20263.95    187.35 o 
   1  -9   4    19259.36    19407.05    180.06 o 
   2  -9   4      232.65      226.42     12.28 o 
   3  -9   4     3247.62     3191.38     45.70 o 
   4  -9   4      287.25      277.95     19.59 o 
   5  -9   4     8556.74     8125.94    129.48 o 
   6  -9   4    15038.94    14878.60    175.78 o 
   7  -9   4      906.34      965.70     28.50 o 
   8  -9   4     8944.07     8598.02    115.00 o 
   9  -9   4      419.63      444.54     22.17 o 
  10  -9   4      338.90      278.74     22.28 o 
 -13  -8   4     1067.85     1033.74     72.59 o 
 -12  -8   4        8.63      -19.10     19.10 o 
 -11  -8   4      319.57      295.87     25.60 o 
 -10  -8   4     1198.28     1143.89     35.97 o 
  -9  -8   4     5485.81     5360.94     86.56 o 
  -8  -8   4    13162.26    12916.21    142.32 o 
  -7  -8   4       81.91       99.02     10.61 o 
  -6  -8   4     9525.14     9479.44    106.15 o 
  -5  -8   4     1258.86     1175.46     24.13 o 
  -4  -8   4       19.00       33.38      9.12 o 
  -3  -8   4     1730.74     1781.50     25.42 o 
  -2  -8   4        2.96       10.88      5.10 o 
  -1  -8   4    41859.93    42281.09    408.00 o 
   0  -8   4     9296.94     9221.70     98.52 o 
   1  -8   4    15671.45    15647.16    146.22 o 
   2  -8   4     7221.33     7431.41     76.01 o 
   3  -8   4        9.29       22.11      5.47 o 
   4  -8   4     3437.81     3422.50     69.60 o 
   5  -8   4     5454.10     5359.09     73.44 o 
   6  -8   4    10044.10     9830.53    122.11 o 
   7  -8   4    15618.15    15102.03    178.61 o 
   8  -8   4      672.78      618.18     27.82 o 
   9  -8   4     1206.85     1157.86     37.30 o 
  10  -8   4        2.49      -10.15     10.15 o 
  11  -8   4      582.56      579.50     24.58 o 
 -13  -7   4        2.18      -26.66     26.66 o 
 -12  -7   4      321.30      256.32     25.47 o 
 -11  -7   4        8.25        2.82     16.59 o 
 -10  -7   4     8609.85     8743.57    123.43 o 
  -9  -7   4     6068.63     6042.57     91.02 o 
  -8  -7   4     5120.16     4993.99     67.10 o 
  -7  -7   4    13788.17    14057.45    149.96 o 
  -6  -7   4      142.69      150.59     10.43 o 
  -5  -7   4     1429.48     1473.52     35.31 o 
  -4  -7   4     5114.27     5447.60     57.46 o 
  -3  -7   4     9772.79     9962.68    105.07 o 
  -2  -7   4    31565.39    31956.28    309.96 o 
  -1  -7   4      443.29      521.93     13.53 o 
   0  -7   4    63168.39    65045.95    619.08 o 
   1  -7   4     1875.71     1875.66     25.34 o 
   2  -7   4       46.84      104.11      7.75 o 
   3  -7   4    10737.83    11079.05    107.02 o 
   4  -7   4        3.77       25.94      8.17 o 
   5  -7   4    20903.06    20377.04    227.23 o 
   6  -7   4     5257.26     5264.80     72.73 o 
   7  -7   4     3270.15     3125.94     51.69 o 
   8  -7   4     2304.94     2123.75     42.39 o 
   9  -7   4       26.99       -0.20     10.54 o 
  10  -7   4     1675.35     1657.07     47.73 o 
  11  -7   4      488.94      502.46     22.32 o 
 -13  -6   4      203.69      148.95     39.79 o 
 -12  -6   4      308.14      312.77     38.19 o 
 -11  -6   4     5891.56     6041.72    171.85 o 
 -10  -6   4        7.25        6.86     15.35 o 
  -9  -6   4     8747.86     8772.91    120.32 o 
  -8  -6   4     3197.20     3175.31     51.70 o 
  -7  -6   4      318.04      342.18     18.28 o 
  -6  -6   4        9.33       15.44      7.11 o 
  -5  -6   4        0.87        8.80      6.26 o 
  -4  -6   4    27704.38    28464.12    251.98 o 
  -3  -6   4    19949.25    19950.71    197.56 o 
  -2  -6   4     6620.36     6605.48     71.57 o 
  -1  -6   4     7254.95     6957.52     74.45 o 
   0  -6   4      154.28      133.97      7.74 o 
   1  -6   4     7769.64     8791.08     84.57 o 
   2  -6   4     6390.85     6538.80     65.54 o 
   3  -6   4     7637.07     7755.28     76.78 o 
   4  -6   4    22792.47    22662.23    223.88 o 
   5  -6   4        0.18       23.62     12.29 o 
   6  -6   4     9691.61     9648.99    117.28 o 
   7  -6   4      423.55      382.08     16.79 o 
   8  -6   4       13.45       -5.47     10.58 o 
   9  -6   4     2748.41     2658.69     49.31 o 
  10  -6   4       27.32       42.69     10.89 o 
  11  -6   4     3221.78     3410.89     62.19 o 
  12  -6   4      646.11      677.82     38.68 o 
 -13  -5   4     1326.95     1392.10     84.18 o 
 -12  -5   4     1915.49     2154.96     76.87 o 
 -11  -5   4      648.29      678.41     34.02 o 
 -10  -5   4     8074.89     8014.03    130.12 o 
  -9  -5   4      413.76      345.98     23.76 o 
  -8  -5   4      447.64      411.52     17.02 o 
  -7  -5   4      638.59      650.98     19.57 o 
  -6  -5   4     2895.06     2986.91     42.89 o 
  -5  -5   4    37166.39    38165.78    310.59 o 
  -4  -5   4      504.08      531.37     13.01 o 
  -3  -5   4    28394.80    28362.30    275.43 o 
  -2  -5   4     4733.87     4628.76     51.57 o 
  -1  -5   4       85.06       98.11     11.16 o 
   0  -5   4     2728.76     2803.98     33.72 o 
   1  -5   4       59.90       64.13      4.60 o 
   2  -5   4    30592.13    30675.27    271.64 o 
   3  -5   4    12661.02    12581.93    117.19 o 
   4  -5   4     6521.67     6447.15     91.12 o 
   5  -5   4     5018.58     4743.71     62.74 o 
   6  -5   4        3.30        8.37      6.37 o 
   7  -5   4       57.38       88.08     12.60 o 
   8  -5   4     2911.78     2763.84     47.61 o 
   9  -5   4     2084.05     2012.20     36.06 o 
  10  -5   4     9005.73     8656.69    101.21 o 
  11  -5   4       47.22       68.87     14.35 o 
  12  -5   4     1522.94     1472.41     48.21 o 
 -13  -4   4      436.20      380.27     48.58 o 
 -12  -4   4     3753.16     3818.65    105.64 o 
 -11  -4   4     3616.77     3580.50     77.42 o 
 -10  -4   4      251.70      210.03     21.13 o 
  -9  -4   4      102.14      145.15     14.50 o 
  -8  -4   4       17.07       12.62      7.97 o 
  -7  -4   4     8263.28     7986.56     83.53 o 
  -6  -4   4    17733.36    18133.23    167.16 o 
  -5  -4   4     3628.43     3610.22     44.03 o 
  -4  -4   4    40952.25    40879.57    307.29 o 
  -3  -4   4     1490.28     1445.28     17.96 o 
  -2  -4   4       90.85       90.33      5.39 o 
  -1  -4   4     3058.45     3178.12     36.15 o 
   0  -4   4     5699.76     5759.78     60.00 o 
   1  -4   4    23379.63    23121.00    204.93 o 
   2  -4   4     4682.00     4834.03     48.22 o 
   3  -4   4    35305.07    35120.95    309.25 o 
   4  -4   4    16735.30    17146.02    169.94 o 
   5  -4   4      113.23      119.55      7.86 o 
   6  -4   4      551.05      558.16     18.04 o 
   7  -4   4      572.53      569.07     18.89 o 
   8  -4   4    10499.37    10108.76    109.45 o 
   9  -4   4     8027.67     7934.94     91.41 o 
  10  -4   4     2380.54     2323.00     52.54 o 
  11  -4   4     5294.15     5315.05    103.43 o 
  12  -4   4        0.50      -13.37     13.37 o 
  13  -4   4       30.46       48.03     17.10 o 
 -13  -3   4     5186.23     5352.99    175.90 o 
 -12  -3   4      999.76      974.63     72.45 o 
 -11  -3   4     3034.58     3060.52     70.83 o 
 -10  -3   4      717.62      687.83     27.54 o 
  -9  -3   4      187.96      174.25     15.54 o 
  -8  -3   4    11138.26    11018.35    120.12 o 
  -7  -3   4     1499.61     1478.12     26.53 o 
  -6  -3   4    16622.73    16298.35    154.53 o 
  -5  -3   4    11109.61    10921.25    104.19 o 
  -4  -3   4     3334.37     3483.46     44.26 o 
  -3  -3   4     9355.06    10422.96    106.36 o 
  -2  -3   4     3101.37     3279.82     42.93 o 
  -1  -3   4    10394.00    10383.90    102.93 o 
   0  -3   4    11162.84    11135.26    125.17 o 
   1  -3   4     3480.09     3415.79     52.92 o 
   2  -3   4     3110.01     3043.88     42.54 o 
   3  -3   4     1878.78     1888.37     21.64 o 
   4  -3   4    10392.97    10671.57    146.49 o 
   5  -3   4      631.60      582.15     14.76 o 
   6  -3   4      375.80      387.74     13.54 o 
   7  -3   4    11073.39    10631.77    111.28 o 
   8  -3   4      456.86      455.26     15.62 o 
   9  -3   4    12440.63    12348.70    149.63 o 
  10  -3   4     2989.13     3005.33     53.22 o 
  11  -3   4       79.41       90.38     14.20 o 
  12  -3   4      935.18      907.33     41.71 o 
  13  -3   4       88.39       89.48     18.00 o 
 -13  -2   4       12.76       24.43     32.95 o 
 -12  -2   4     1287.17     1278.73     59.27 o 
 -11  -2   4      212.15      191.73     18.94 o 
 -10  -2   4       11.84        4.06     16.26 o 
  -9  -2   4     5413.88     5436.77     88.68 o 
  -8  -2   4       30.13       66.69     16.50 o 
  -7  -2   4    20758.04    20790.73    223.07 o 
  -6  -2   4     4888.74     5177.79     83.13 o 
  -5  -2   4    11081.00    11624.47    110.32 o 
  -4  -2   4     1532.82     1863.06     26.82 o 
  -3  -2   4     2419.85     2582.99     31.95 o 
  -2  -2   4    22588.08    22339.59    403.26 o 
  -1  -2   4     1753.51     1654.78     33.62 o 
   0  -2   4    10656.11    10630.27    232.45 o 
   1  -2   4     1631.66     1507.77     23.02 o 
   2  -2   4      336.73      433.16     10.21 o 
   3  -2   4     7903.39     8447.71    152.05 o 
   4  -2   4        2.86       11.54      3.59 o 
   5  -2   4     8254.79     7719.09     73.69 o 
   6  -2   4     7046.42     6802.66     67.97 o 
   7  -2   4     2003.81     2105.22     29.04 o 
   8  -2   4    12202.40    11993.38    142.01 o 
   9  -2   4      255.09      244.88     16.80 o 
  10  -2   4      111.15       76.16     14.27 o 
  11  -2   4      656.46      641.51     25.10 o 
  12  -2   4      379.04      365.49     20.96 o 
  13  -2   4     4504.64     4779.74     87.69 o 
 -13  -1   4      662.23      638.81     57.66 o 
 -12  -1   4        0.93       -6.46     17.87 o 
 -11  -1   4      754.86      741.07     35.61 o 
 -10  -1   4     1279.91     1303.75     36.55 o 
  -9  -1   4     4913.75     4989.57     89.88 o 
  -8  -1   4    17025.14    16580.16    225.67 o 
  -7  -1   4       33.96       37.09      7.60 o 
  -6  -1   4     6664.36     6465.50     66.79 o 
  -5  -1   4        0.57        1.96      4.67 o 
  -4  -1   4    11673.10    12239.23    113.76 o 
  -3  -1   4    28324.55    28753.60    277.99 o 
  -2  -1   4     1155.87     1128.24     16.49 o 
  -1  -1   4    62631.06    60946.42    761.18 o 
   0  -1   4    10228.01    10473.83    143.28 o 
   1  -1   4     9164.31     9386.38    108.23 o 
   2  -1   4    19866.68    20350.07    212.72 o 
   3  -1   4      583.40      684.15     13.43 o 
   4  -1   4     1916.39     1763.76     30.57 o 
   5  -1   4    13037.42    13342.87    133.61 o 
   6  -1   4    16380.86    16260.82    162.94 o 
   7  -1   4    13935.68    13896.89    143.50 o 
   8  -1   4      593.93      610.31     17.74 o 
   9  -1   4       33.38       31.90      9.24 o 
  10  -1   4      791.11      769.81     27.73 o 
  11  -1   4     1916.98     1885.17     41.07 o 
  12  -1   4     2092.03     2059.18     48.02 o 
  13  -1   4      400.94      407.38     25.29 o 
  14  -1   4     2314.14     2460.02     78.60 o 
 -12   0   4      841.85      871.25     46.05 o 
 -11   0   4       52.07       39.68     17.77 o 
 -10   0   4     5157.59     5301.48     97.54 o 
  -9   0   4     3129.37     3093.54     65.88 o 
  -8   0   4     5119.40     5110.21     76.00 o 
  -7   0   4     1346.04     1330.14     24.75 o 
  -6   0   4      240.03      207.70      8.75 o 
  -5   0   4     7508.26     7737.17    150.52 o 
  -4   0   4    10337.56    10436.51    106.46 o 
  -3   0   4     9180.44     9201.29     95.35 o 
  -2   0   4    12814.96    12404.79    132.76 o 
  -1   0   4     6864.67     7212.56    113.25 o 
   0   0   4   153887.06   130426.12   9089.47 o 
   1   0   4     2533.59     2649.96     77.24 o 
   2   0   4      757.43      875.49     14.03 o 
   3   0   4    91002.61    82291.98   1040.28 o 
   4   0   4        3.69       14.83      5.00 o 
   5   0   4    64018.96    63146.57    549.24 o 
   6   0   4     1871.03     1664.73     22.94 o 
   7   0   4     2722.64     2691.58     37.53 o 
   8   0   4       10.62       15.52      6.61 o 
   9   0   4      124.33      107.39     10.37 o 
  10   0   4     5367.25     5306.83     70.03 o 
  11   0   4     1530.95     1526.96     36.54 o 
  12   0   4     3255.68     3204.95     58.57 o 
  13   0   4     3901.64     3922.52     68.58 o 
  14   0   4       78.46       68.49     18.30 o 
 -12   1   4      499.27      529.35     37.44 o 
 -11   1   4     6615.10     7056.08    154.37 o 
 -10   1   4      111.26       67.61     23.03 o 
  -9   1   4     6180.44     6167.50    105.78 o 
  -8   1   4     3968.36     4024.83     65.03 o 
  -7   1   4      444.92      452.79     16.66 o 
  -6   1   4     4543.05     4476.69     47.62 o 
  -5   1   4     1089.67     1167.78     18.90 o 
  -4   1   4    31118.78    30518.90    290.33 o 
  -3   1   4     6805.23     6807.96     80.65 o 
  -2   1   4     2570.85     2464.01     34.64 o 
  -1   1   4      342.11      287.09     11.00 o 
   0   1   4    12588.44    13393.60    262.45 o 
   1   1   4    60163.76    57241.91    731.20 o 
   2   1   4     2171.24     2391.67     90.62 o 
   3   1   4     8277.56     8343.36     99.12 o 
   4   1   4    32268.69    32035.13    280.90 o 
   5   1   4      117.34      129.15      5.56 o 
   6   1   4    28233.07    28759.21    256.46 o 
   7   1   4      852.43      932.52     17.18 o 
   8   1   4      495.00      580.74     19.04 o 
   9   1   4    14603.38    14434.52    152.67 o 
  10   1   4      874.33      855.83     29.24 o 
  11   1   4    10857.72    10967.90    125.47 o 
  12   1   4     1636.44     1736.54     40.45 o 
  13   1   4      987.45     1032.55     42.80 o 
  14   1   4      294.90      283.63     23.54 o 
 -12   2   4     2013.73     2101.09     71.08 o 
 -11   2   4      588.55      624.73     43.65 o 
 -10   2   4     5152.03     5094.55    120.50 o 
  -9   2   4      865.17      848.35     45.70 o 
  -8   2   4      210.28      218.27     16.09 o 
  -7   2   4     3279.09     3161.01     53.69 o 
  -6   2   4     3312.41     3333.65     38.93 o 
  -5   2   4    26461.25    26271.69    216.77 o 
  -4   2   4     3176.79     3431.59     36.75 o 
  -3   2   4    11470.35    10713.01    108.47 o 
  -2   2   4     1679.04     1499.59     21.95 o 
  -1   2   4     1276.14     1387.88     22.36 o 
   0   2   4     6713.92     6734.21    151.61 o 
   1   2   4      648.06      626.24     26.66 o 
   2   2   4   113351.86   102609.14   1628.15 o 
   3   2   4    24110.41    23822.30    527.69 o 
   4   2   4     6128.75     6479.62     66.89 o 
   5   2   4     3469.55     3395.75     36.77 o 
   6   2   4        4.59       -5.10      5.10 o 
   7   2   4     1093.26     1049.24     18.54 o 
   8   2   4     6355.01     6311.40     73.90 o 
   9   2   4     4509.74     4357.13     57.54 o 
  10   2   4    21970.24    21401.03    219.25 o 
  11   2   4        9.32       -6.20      9.40 o 
  12   2   4     1679.55     1691.06     40.32 o 
  13   2   4       55.75       44.08     16.06 o 
  14   2   4      301.19      284.07     32.77 o 
 -12   3   4     2085.68     2093.59    101.21 o 
 -11   3   4     1574.57     1657.50     67.35 o 
 -10   3   4      221.74      199.05     27.97 o 
  -9   3   4      277.43      258.28     33.19 o 
  -8   3   4     1021.53      964.22     30.19 o 
  -7   3   4     4427.17     4376.81     67.94 o 
  -6   3   4     7916.04     8181.90     83.81 o 
  -5   3   4      222.49      234.50     10.34 o 
  -4   3   4    19885.01    20252.38    168.84 o 
  -3   3   4      165.54      183.18      9.64 o 
  -2   3   4      185.28      254.62     12.36 o 
  -1   3   4     5577.76     5586.10     68.84 o 
   0   3   4      214.83      208.91     19.08 o 
   1   3   4    20966.21    20473.11    398.66 o 
   2   3   4      369.30      412.25      9.84 o 
   3   3   4    11081.15    11324.54    127.96 o 
   4   3   4      173.21      181.87      7.66 o 
   5   3   4       42.81       39.47      3.95 o 
   6   3   4    13366.84    14032.73    130.57 o 
   7   3   4       25.27       18.65      6.55 o 
   8   3   4     9074.47     8778.50     89.07 o 
   9   3   4     6381.30     6268.71     75.61 o 
  10   3   4     1913.55     1966.66     36.01 o 
  11   3   4     1021.37     1027.88     27.04 o 
  12   3   4       10.69       -2.73     17.99 o 
  13   3   4     1141.57     1106.27     31.69 o 
  14   3   4     2279.45     2335.90    219.17 o 
 -11   4   4       18.29       16.80     22.42 o 
 -10   4   4       38.93       73.04     22.34 o 
  -9   4   4       12.87       16.26     15.38 o 
  -8   4   4     7190.11     7191.55    102.12 o 
  -7   4   4     2815.25     2898.63     52.59 o 
  -6   4   4     5946.68     5894.58     72.29 o 
  -5   4   4     4011.97     3981.20     43.84 o 
  -4   4   4      127.48      102.59      9.22 o 
  -3   4   4     8932.80     9683.19    110.10 o 
  -2   4   4      190.54      176.67      8.00 o 
  -1   4   4    29086.58    28167.61    330.60 o 
   0   4   4     3905.43     3499.04     45.87 o 
   1   4   4       53.50       66.52      4.87 o 
   2   4   4    28738.44    28355.25    276.98 o 
   3   4   4     1900.51     1987.78     24.56 o 
   4   4   4       43.81       59.03      7.05 o 
   5   4   4     4130.95     4035.65     63.72 o 
   6   4   4    11609.54    11996.52    113.27 o 
   7   4   4    41437.48    40778.16    361.25 o 
   8   4   4      446.89      405.95     13.79 o 
   9   4   4    12761.53    12568.33    134.26 o 
  10   4   4      117.35      102.74     13.56 o 
  11   4   4       23.23       17.89      9.80 o 
  12   4   4     6194.97     6205.48     81.95 o 
  13   4   4      526.72      530.83     22.59 o 
  14   4   4     3263.65     3444.55     83.09 o 
 -11   5   4      118.55      103.72     34.62 o 
 -10   5   4     1531.78     1577.37     62.66 o 
  -9   5   4     5448.82     5522.92    127.92 o 
  -8   5   4      686.46      751.90     28.95 o 
  -7   5   4     9057.72     8913.10    118.58 o 
  -6   5   4      347.23      394.61     18.24 o 
  -5   5   4       17.98       32.35     15.72 o 
  -4   5   4     2425.64     2506.21     29.17 o 
  -3   5   4     1328.35     1451.80     25.80 o 
  -2   5   4    25411.17    23642.84    234.38 o 
  -1   5   4     2336.09     2142.41     29.93 o 
   0   5   4     8888.95     8527.75    101.28 o 
   1   5   4    16336.42    16296.73    161.25 o 
   2   5   4        8.58       -3.64      3.64 o 
   3   5   4       49.90       65.01      4.99 o 
   4   5   4     3002.74     3024.95     36.43 o 
   5   5   4    39364.14    39856.46    382.71 o 
   6   5   4    42884.28    42569.42    683.16 o 
   7   5   4     3229.03     3394.37     44.14 o 
   8   5   4     9100.21     9105.42     92.45 o 
   9   5   4     1666.73     1659.94     27.96 o 
  10   5   4      197.57      175.48     11.97 o 
  11   5   4     2468.67     2474.05     42.58 o 
  12   5   4     1333.28     1347.18     32.84 o 
  13   5   4     6725.59     6868.05     90.68 o 
  14   5   4      390.03      421.13     28.05 o 
  15   5   4     1486.99     1642.74     57.44 o 
 -11   6   4     1158.37     1198.05     76.78 o 
 -10   6   4     1689.63     1687.81     61.74 o 
  -9   6   4     2067.60     2118.99     59.10 o 
  -8   6   4     7860.09     7843.49    130.84 o 
  -7   6   4       62.84       51.78     12.73 o 
  -6   6   4      124.79       87.68     12.21 o 
  -5   6   4      467.14      463.69     17.00 o 
  -4   6   4     3883.84     3801.35     39.90 o 
  -3   6   4    24569.36    24312.63    216.02 o 
  -2   6   4      215.31      377.53     16.16 o 
  -1   6   4    45181.71    44571.19    430.06 o 
   0   6   4     2108.16     2137.43     33.31 o 
   1   6   4       17.74       39.94     11.91 o 
   2   6   4     2471.32     2472.62     33.68 o 
   3   6   4     2105.72     2100.62     27.55 o 
   4   6   4    20976.07    20365.69    200.55 o 
   5   6   4     8174.39     8492.62     90.36 o 
   6   6   4    24795.99    24585.67    242.53 o 
   7   6   4    13066.33    13078.62    136.70 o 
   8   6   4      225.99      234.13     10.94 o 
   9   6   4      976.71      989.83     21.61 o 
  10   6   4      330.51      334.59     14.93 o 
  11   6   4     4688.71     4658.24     64.37 o 
  12   6   4     5647.52     5820.01     78.08 o 
  13   6   4      255.91      265.83     35.62 o 
  14   6   4     4275.20     4393.22     85.89 o 
  15   6   4       77.63       72.16     22.12 o 
 -10   7   4     2868.78     2799.64     86.45 o 
  -9   7   4     1628.45     1611.77     52.06 o 
  -8   7   4     2056.40     2063.10     56.61 o 
  -7   7   4      742.40      742.29     28.00 o 
  -6   7   4      216.16      177.52     15.17 o 
  -5   7   4     7807.90     7865.94    117.59 o 
  -4   7   4     5149.14     5237.83     95.37 o 
  -3   7   4    12493.32    12348.53    109.59 o 
  -2   7   4    23053.11    22833.66    206.66 o 
  -1   7   4       28.82       45.20      5.60 o 
   0   7   4     2846.14     2814.67     41.17 o 
   1   7   4     1017.84     1047.12     18.42 o 
   2   7   4    14414.99    14845.10    136.17 o 
   3   7   4    47194.62    48079.74    586.01 o 
   4   7   4        8.89       -5.78      5.98 o 
   5   7   4    16873.29    16613.95    167.40 o 
   6   7   4     1065.11     1049.03     21.09 o 
   7   7   4       34.81       63.43      6.97 o 
   8   7   4     1633.47     1764.12     28.09 o 
   9   7   4      169.97      165.42     13.57 o 
  10   7   4     6693.38     6645.88     75.44 o 
  11   7   4     2200.02     2260.88     40.55 o 
  12   7   4     3487.46     3473.68     54.87 o 
  13   7   4     3221.79     3254.26    105.45 o 
  14   7   4      143.40       97.00     19.43 o 
  15   7   4       37.12       11.17     26.94 o 
 -10   8   4        8.93       19.22     23.05 o 
  -9   8   4     1159.00     1119.08     50.19 o 
  -8   8   4       25.23       -4.47     15.54 o 
  -7   8   4      586.82      536.10     41.70 o 
  -6   8   4     4467.39     4493.21     72.71 o 
  -5   8   4        1.82       20.66     10.58 o 
  -4   8   4    15136.04    14620.72    199.30 o 
  -3   8   4     6861.05     6878.84     67.58 o 
  -2   8   4     1896.01     2005.24     29.34 o 
  -1   8   4     2025.85     1882.44     29.77 o 
   0   8   4     1354.47     1562.62     23.31 o 
   1   8   4    22747.56    23342.34    241.79 o 
   2   8   4    18944.02    19650.19    164.43 o 
   3   8   4    19689.75    20026.83    180.44 o 
   4   8   4    15316.79    15034.88    138.51 o 
   5   8   4      122.54      145.55     11.67 o 
   6   8   4     4817.68     5057.95     55.21 o 
   7   8   4      295.39      286.39     11.88 o 
   8   8   4     5965.65     6029.15    127.23 o 
   9   8   4    10761.21    10675.23    108.98 o 
  10   8   4        8.83       24.59      8.78 o 
  11   8   4     4825.85     4827.64     81.79 o 
  12   8   4     1249.71     1263.19     31.31 o 
  13   8   4      233.97      204.68     20.61 o 
  14   8   4      352.48      343.10     27.81 o 
  15   8   4       29.72       24.15     29.04 o 
  -9   9   4       74.34       59.03     24.25 o 
  -8   9   4      756.90      723.75     44.06 o 
  -7   9   4     3108.79     3017.40     73.20 o 
  -6   9   4     2992.12     2938.86     63.19 o 
  -5   9   4    13886.03    13879.48    171.28 o 
  -4   9   4        4.46       29.47      9.74 o 
  -3   9   4     1998.81     1988.71     35.11 o 
  -2   9   4       30.29       33.29      6.73 o 
  -1   9   4     1817.19     1865.64     27.96 o 
   0   9   4    12787.62    12236.39    116.90 o 
   1   9   4     2019.90     2093.53     28.57 o 
   2   9   4    40248.86    40551.95    407.25 o 
   3   9   4     9055.95     9042.62     88.59 o 
   4   9   4     4243.52     4298.94     47.90 o 
   5   9   4      290.89      290.18     16.29 o 
   6   9   4       29.57       39.89      5.87 o 
   7   9   4     5345.36     5095.93     63.50 o 
   8   9   4     5815.39     5766.77     71.45 o 
   9   9   4     2796.14     2741.59     43.44 o 
  10   9   4    16291.42    16144.91    158.57 o 
  11   9   4       27.82       40.27     10.63 o 
  12   9   4      875.22      824.66     28.89 o 
  13   9   4      183.02      145.84     22.36 o 
  14   9   4      752.27      797.91     36.35 o 
  15   9   4     2499.13     2635.10    104.70 o 
  -9  10   4      801.89      759.00     48.90 o 
  -8  10   4      185.64      178.63     28.84 o 
  -7  10   4     5108.94     5240.59    122.55 o 
  -6  10   4     6737.22     6598.73    140.52 o 
  -5  10   4       26.18       46.15     14.45 o 
  -4  10   4     8773.85     8749.96    134.01 o 
  -3  10   4     1405.58     1315.57     37.80 o 
  -2  10   4     4622.47     4590.13     69.34 o 
  -1  10   4     7252.98     7094.33     84.33 o 
   0  10   4     4299.67     4141.13     61.11 o 
   1  10   4    43137.89    42514.78    505.46 o 
   2  10   4      213.39      248.13     11.09 o 
   3  10   4    12745.86    12776.55    121.89 o 
   4  10   4      516.49      545.77     14.81 o 
   5  10   4      847.35      879.90     22.37 o 
   6  10   4    11647.73    12026.99    158.79 o 
   7  10   4       12.45       40.70      7.79 o 
   8  10   4    19222.62    18884.65    196.09 o 
   9  10   4     6432.13     6333.45     79.46 o 
  10  10   4     5840.40     5906.54     70.67 o 
  11  10   4     2015.81     2042.74     36.31 o 
  12  10   4      119.59      141.10     26.46 o 
  13  10   4     2404.39     2334.19     91.09 o 
  14  10   4     1345.61     1331.38     57.69 o 
  -8  11   4     3638.09     3791.41    104.80 o 
  -7  11   4     1823.57     1870.65     69.24 o 
  -6  11   4     3746.91     3745.76     98.00 o 
  -5  11   4     3773.01     3682.79    189.16 o 
  -4  11   4      392.29      332.93     22.31 o 
  -3  11   4     1327.22     1284.60     39.35 o 
  -2  11   4     3142.66     3084.61     54.10 o 
  -1  11   4    10639.82    10679.22    135.15 o 
   0  11   4     8690.26     8439.10    110.45 o 
   1  11   4      685.99      704.15     27.23 o 
   2  11   4     6470.52     6622.52     89.82 o 
   3  11   4       10.99       20.19      6.32 o 
   4  11   4     7124.95     7345.67     85.14 o 
   5  11   4    12940.52    13367.98    141.62 o 
   6  11   4     5409.09     5497.40     68.40 o 
   7  11   4    17737.76    17624.45    183.96 o 
   8  11   4      557.39      553.11     24.00 o 
   9  11   4     4399.67     4354.81     76.83 o 
  10  11   4      193.20      184.15     15.23 o 
  11  11   4      220.99      205.22     15.05 o 
  12  11   4     3909.38     4018.72     77.41 o 
  13  11   4      176.68      172.31     20.39 o 
  14  11   4     3236.09     3306.72    118.10 o 
  -8  12   4      147.97      165.01     39.51 o 
  -7  12   4     2971.80     2993.19    125.92 o 
  -6  12   4      611.37      584.97     39.50 o 
  -5  12   4      122.24      129.90     25.97 o 
  -4  12   4      960.39      860.46     35.18 o 
  -3  12   4      281.04      259.52     20.47 o 
  -2  12   4    17523.12    17685.96    212.05 o 
  -1  12   4     2352.56     2452.81     57.14 o 
   0  12   4     7625.35     7662.42    118.70 o 
   1  12   4    15078.93    14630.83    224.59 o 
   2  12   4      158.92      164.39     12.97 o 
   3  12   4     1016.13     1126.26     28.88 o 
   4  12   4     2940.56     2943.60     44.61 o 
   5  12   4     6106.99     5944.84     73.84 o 
   6  12   4    19101.28    19001.86    220.52 o 
   7  12   4     1135.94     1113.66     29.59 o 
   8  12   4     1964.36     2002.98     49.63 o 
   9  12   4      126.90      111.62     13.37 o 
  10  12   4      525.71      500.01     24.37 o 
  11  12   4      950.57     1041.70     37.15 o 
  12  12   4     1412.05     1447.16     44.80 o 
  13  12   4     5347.95     5553.60    165.29 o 
  14  12   4      298.98      323.18     41.18 o 
  -7  13   4       33.17        9.35     23.45 o 
  -6  13   4      289.21      270.11     39.86 o 
  -5  13   4      329.03      335.71     32.06 o 
  -4  13   4     2807.61     2718.14     81.11 o 
  -3  13   4     5900.84     6023.99    105.18 o 
  -2  13   4        6.57       53.41     14.32 o 
  -1  13   4    22152.93    22145.52    259.38 o 
   0  13   4     2261.09     2347.85     47.11 o 
   1  13   4      650.11      656.31     26.99 o 
   2  13   4     5488.67     5459.50     80.91 o 
   3  13   4      784.79      777.97     25.93 o 
   4  13   4    12067.30    12211.92    133.99 o 
   5  13   4      766.61      777.35     25.81 o 
   6  13   4     4737.88     4736.65     72.64 o 
   7  13   4     2650.23     2639.56     49.42 o 
   8  13   4      240.03      232.75     16.20 o 
   9  13   4     1050.18      994.50     30.61 o 
  10  13   4      305.46      328.04     38.06 o 
  11  13   4     6350.68     6389.71    166.47 o 
  12  13   4     5812.32     5930.32    134.94 o 
  13  13   4      479.35      424.80     44.53 o 
  14  13   4      756.66      805.78     59.75 o 
  -6  14   4        0.22        9.41     22.03 o 
  -5  14   4     5538.67     5839.98    300.49 o 
  -4  14   4     2813.97     2799.04    108.61 o 
  -3  14   4     3203.17     3119.81     88.65 o 
  -2  14   4     6073.70     5745.01    146.36 o 
  -1  14   4      136.24      136.49     15.26 o 
   0  14   4     1871.78     1886.68     42.81 o 
   1  14   4     2068.21     2110.52     44.94 o 
   2  14   4     5414.44     5337.17     81.62 o 
   3  14   4    19293.70    19068.62    301.70 o 
   4  14   4      958.52      914.33     28.88 o 
   5  14   4     8122.19     8076.34    109.76 o 
   6  14   4        8.81        8.00      9.65 o 
   7  14   4       41.29       33.53     11.07 o 
   8  14   4     3261.43     3352.59     59.83 o 
   9  14   4      760.21      710.15     27.62 o 
  10  14   4     6132.52     6217.12    137.28 o 
  11  14   4     1360.54     1375.98     66.66 o 
  12  14   4     2992.67     3136.20    105.33 o 
  13  14   4     1199.73     1178.09     71.48 o 
  -5  15   4        5.78       53.70     24.33 o 
  -4  15   4     4642.31     4723.79    119.33 o 
  -3  15   4     2428.32     2560.89     80.25 o 
  -2  15   4      757.02      761.96     91.58 o 
  -1  15   4      784.60      750.85     32.86 o 
   0  15   4      375.01      387.47     21.53 o 
   1  15   4    12603.02    12332.00    227.38 o 
   2  15   4     3797.98     3831.28     66.62 o 
   3  15   4     3886.45     3846.11     66.42 o 
   4  15   4     2485.38     2562.72     51.28 o 
   5  15   4      147.15      138.84     26.80 o 
   6  15   4      812.33      774.02     33.00 o 
   7  15   4      345.33      368.87     24.15 o 
   8  15   4     4350.05     4396.50     87.26 o 
   9  15   4     5034.82     5139.44     98.41 o 
  10  15   4       31.22       34.20     19.06 o 
  11  15   4     3325.31     3385.49    101.84 o 
  12  15   4      410.03      330.20     33.75 o 
  13  15   4        0.15      -23.31     26.38 o 
  -4  16   4      182.68      214.97     32.15 o 
  -3  16   4      544.08      520.49     40.27 o 
  -2  16   4       48.41       59.55     21.90 o 
  -1  16   4      604.92      637.58     46.36 o 
   0  16   4     6594.09     6503.66    116.23 o 
   1  16   4       93.68      116.63     15.51 o 
   2  16   4     9907.01    10089.38    136.81 o 
   3  16   4     1936.85     1951.60     48.44 o 
   4  16   4      301.22      252.72     21.89 o 
   5  16   4      252.79      281.62     22.94 o 
   6  16   4      314.63      310.19     23.57 o 
   7  16   4     3983.16     4190.51     86.26 o 
   8  16   4     2195.30     2237.38     59.53 o 
   9  16   4     3189.57     3201.94     92.56 o 
  10  16   4     2837.19     2877.21     86.44 o 
  11  16   4        3.61       -4.08     19.97 o 
  12  16   4       10.31       38.67     27.08 o 
  13  16   4      366.80      385.72     47.19 o 
  -3  17   4       55.19       42.69     42.58 o 
  -2  17   4     3035.92     3202.75    168.50 o 
  -1  17   4     3507.12     3616.15    100.16 o 
   0  17   4     1580.26     1559.97     59.01 o 
   1  17   4     5257.96     5412.78    177.73 o 
   2  17   4        3.62       17.03     12.44 o 
   3  17   4      654.16      637.02     33.23 o 
   4  17   4      238.00      242.94     23.26 o 
   5  17   4     1173.91     1203.70     43.96 o 
   6  17   4     5021.45     5035.26     99.00 o 
   7  17   4      168.63      170.46     21.53 o 
   8  17   4     5772.10     5708.53    109.21 o 
   9  17   4     2419.11     2351.00     77.84 o 
  10  17   4       45.97       55.93     22.73 o 
  11  17   4       29.09       57.10     29.18 o 
  12  17   4       41.24       30.43     28.34 o 
  -2  18   4      450.62      539.00     54.03 o 
  -1  18   4     3283.21     3338.53     97.78 o 
   0  18   4     2738.89     2882.92     88.74 o 
   1  18   4      172.52      169.88     21.33 o 
   2  18   4       92.59       91.96     15.69 o 
   3  18   4       11.34       -5.99     11.61 o 
   4  18   4     3023.43     2930.52     71.78 o 
   5  18   4     3431.18     3589.36     81.66 o 
   6  18   4     1044.87     1037.73     43.48 o 
   7  18   4     6431.77     6404.43    119.77 o 
   8  18   4      190.74      190.49     32.46 o 
   9  18   4      490.10      540.25     49.70 o 
  10  18   4      452.53      516.66     49.42 o 
  11  18   4      750.20      815.13     63.24 o 
  -1  19   4      895.44     1118.20     75.11 o 
   0  19   4     1666.10     1751.83     70.02 o 
   1  19   4      265.72      270.56     33.19 o 
   2  19   4       40.70       31.47     15.94 o 
   3  19   4     3729.61     3681.26     72.13 o 
   4  19   4      977.66     1034.20     45.34 o 
   5  19   4     7192.64     6945.70    129.56 o 
   6  19   4     3763.75     3671.19     85.24 o 
   7  19   4      321.31      334.19     33.06 o 
   8  19   4      164.29      123.83     32.39 o 
   9  19   4        7.51       22.75     26.94 o 
  10  19   4     2070.56     2225.37    101.77 o 
   1  20   4      229.00       91.86     36.58 o 
   2  20   4     4792.23     5132.17    129.72 o 
   3  20   4      256.06      268.87     24.11 o 
   4  20   4     9563.25     9764.42    199.25 o 
   5  20   4      693.34      641.74     45.72 o 
   6  20   4     1918.51     1836.92    100.58 o 
   7  20   4      209.49      198.23     38.81 o 
   8  20   4       59.31       77.62     32.67 o 
   9  20   4     3279.73     3258.56    127.32 o 
   4  21   4       48.32       48.49     25.91 o 
   5  21   4     3838.28     4127.59    116.22 o 
   6  21   4       16.58       16.61     29.87 o 
  -7 -19   5      262.25      188.18     37.13 o 
  -6 -19   5      249.26      161.24     34.34 o 
  -5 -19   5        7.94        0.42     24.43 o 
  -4 -19   5     6126.16     5833.63    172.55 o 
  -3 -19   5     1792.73     1919.78     69.04 o 
  -2 -19   5     1386.42     1427.43     53.02 o 
  -1 -19   5     1106.48     1165.09     47.87 o 
   0 -19   5        1.50       -3.97     17.77 o 
   1 -19   5      576.56      579.76     34.97 o 
  -8 -18   5      362.37      382.09     45.23 o 
  -7 -18   5      332.76      320.52     41.46 o 
  -6 -18   5     1337.80     1362.78     74.27 o 
  -5 -18   5     8130.34     8318.08    174.75 o 
  -4 -18   5      136.42      190.90     22.11 o 
  -3 -18   5     5260.86     5557.48    100.76 o 
  -2 -18   5      527.79      569.00     29.76 o 
  -1 -18   5       16.59       22.46     16.51 o 
   0 -18   5      739.90      746.96     38.12 o 
   1 -18   5       12.20        5.26     16.33 o 
   2 -18   5     5156.86     5129.76     94.55 o 
  -9 -17   5        6.47      -24.29     24.29 o 
  -8 -17   5       80.07       87.77     24.31 o 
  -7 -17   5     4550.99     4730.10    163.26 o 
  -6 -17   5     2363.36     2390.48     63.87 o 
  -5 -17   5     1467.08     1553.07     41.54 o 
  -4 -17   5     5710.63     5888.05    127.02 o 
  -3 -17   5       18.90       16.89     12.64 o 
  -2 -17   5       23.42       27.90     13.02 o 
  -1 -17   5      671.40      654.14     29.46 o 
   0 -17   5     1465.25     1569.81     47.41 o 
   1 -17   5     6897.38     6992.92    114.41 o 
   2 -17   5        9.10       37.15     15.23 o 
   3 -17   5     3251.35     3255.70    135.81 o 
   4 -17   5      623.09      618.49     30.84 o 
 -10 -16   5       24.30        6.98     27.36 o 
  -9 -16   5      224.36      201.29     29.99 o 
  -8 -16   5     4096.71     4133.70     90.21 o 
  -7 -16   5      276.13      295.34     25.90 o 
  -6 -16   5     4659.91     4818.67     80.02 o 
  -5 -16   5     1752.30     1870.19     44.10 o 
  -4 -16   5      382.90      414.14     21.47 o 
  -3 -16   5        4.30        2.33     13.10 o 
  -2 -16   5       30.75       38.03     11.54 o 
  -1 -16   5     5837.91     5756.97     78.53 o 
   0 -16   5     3359.19     3511.09     56.19 o 
   1 -16   5     1960.57     2029.16     40.99 o 
   2 -16   5     5097.58     5108.97     73.00 o 
   3 -16   5       72.72       73.83     14.89 o 
   4 -16   5        7.97       16.17     13.73 o 
   5 -16   5      769.30      767.46     33.20 o 
 -11 -15   5      122.87      137.51     37.69 o 
 -10 -15   5     1115.18     1110.03     55.46 o 
  -9 -15   5     3822.55     3839.99     87.74 o 
  -8 -15   5      495.24      462.98     30.16 o 
  -7 -15   5     8673.65     8659.96    145.52 o 
  -6 -15   5      343.90      334.26     20.44 o 
  -5 -15   5       20.22        6.12     11.02 o 
  -4 -15   5       36.35       35.29     13.13 o 
  -3 -15   5       54.30       58.64     13.10 o 
  -2 -15   5    11074.99    11145.13    129.22 o 
  -1 -15   5     2363.74     2317.01     42.63 o 
   0 -15   5     8669.04     8777.70    105.78 o 
   1 -15   5     2586.48     2648.10     46.20 o 
   2 -15   5      554.80      523.41     21.24 o 
   3 -15   5        0.75      -10.47     10.47 o 
   4 -15   5       90.13      118.03     15.46 o 
   5 -15   5     3168.71     3254.40     61.43 o 
   6 -15   5     4130.19     4066.65     78.71 o 
 -11 -14   5      684.89      609.36     56.96 o 
 -10 -14   5      556.61      492.36     43.76 o 
  -9 -14   5     3356.09     3380.96    109.07 o 
  -8 -14   5     8123.25     8006.68    138.60 o 
  -7 -14   5      748.08      681.92     27.33 o 
  -6 -14   5     1432.32     1437.30     37.38 o 
  -5 -14   5      528.17      488.22     22.28 o 
  -4 -14   5     1457.80     1461.09     44.63 o 
  -3 -14   5     6890.65     6927.25     96.78 o 
  -2 -14   5      684.73      723.65     25.26 o 
  -1 -14   5     7605.26     8122.72     90.31 o 
   0 -14   5      703.52      671.11     20.74 o 
   1 -14   5     1638.54     1656.09     34.23 o 
   2 -14   5      733.76      735.25     23.62 o 
   3 -14   5      233.84      265.97     15.99 o 
   4 -14   5    13091.49    12739.83    159.69 o 
   5 -14   5     1117.51     1074.69     32.50 o 
   6 -14   5     3801.10     3771.21     66.05 o 
   7 -14   5     1821.05     1834.55     55.92 o 
 -12 -13   5     1024.16     1005.54     74.41 o 
 -11 -13   5       28.55       25.97     30.15 o 
 -10 -13   5     9033.71     8877.23    154.62 o 
  -9 -13   5     2049.03     2082.37     59.91 o 
  -8 -13   5      769.13      788.09     36.61 o 
  -7 -13   5     3907.12     3903.48     67.04 o 
  -6 -13   5     1009.53     1003.67     31.01 o 
  -5 -13   5     3938.50     3806.01     83.24 o 
  -4 -13   5      842.90      873.55     27.68 o 
  -3 -13   5     6035.16     5988.67     85.21 o 
  -2 -13   5     9600.33     9640.97    123.29 o 
  -1 -13   5     1091.14     1032.51     23.62 o 
   0 -13   5     2209.60     2228.48     35.77 o 
   1 -13   5      232.25      226.60     13.50 o 
   2 -13   5     6149.74     6251.86     79.61 o 
   3 -13   5    11484.33    11315.49    128.56 o 
   4 -13   5      988.53     1038.87     30.14 o 
   5 -13   5     6996.32     6998.10     98.39 o 
   6 -13   5      263.73      255.36     24.52 o 
   7 -13   5      655.47      709.11     27.74 o 
   8 -13   5      269.79      210.71     22.68 o 
 -12 -12   5     1515.01     1667.39     92.83 o 
 -11 -12   5     7163.08     7331.05    253.81 o 
 -10 -12   5        0.65       -4.75     16.96 o 
  -9 -12   5     1477.42     1463.27     48.47 o 
  -8 -12   5      213.16      204.92     18.34 o 
  -7 -12   5        3.64       21.08     12.96 o 
  -6 -12   5     1716.63     1722.43     39.54 o 
  -5 -12   5       20.89       32.68     10.90 o 
  -4 -12   5     8160.10     8107.17    107.20 o 
  -3 -12   5     4526.73     4605.93     69.09 o 
  -2 -12   5     3558.47     3561.95     50.73 o 
  -1 -12   5     2990.17     2913.53     44.17 o 
   0 -12   5       43.52       40.26      7.94 o 
   1 -12   5     3923.01     4045.43     51.52 o 
   2 -12   5     3511.77     3474.64     50.98 o 
   3 -12   5     9784.07     9640.58    111.00 o 
   4 -12   5     4639.43     4512.74     68.78 o 
   5 -12   5       98.95       99.64     12.89 o 
   6 -12   5     1552.35     1513.63     36.54 o 
   7 -12   5        0.34       -7.45     11.39 o 
   8 -12   5     1380.86     1379.40     40.56 o 
   9 -12   5     3655.20     3838.14    123.90 o 
 -12 -11   5     2393.39     2365.11    109.03 o 
 -11 -11   5     1140.77     1219.96     77.16 o 
 -10 -11   5     1655.81     1648.40     63.47 o 
  -9 -11   5        1.42       11.10     15.50 o 
  -8 -11   5      984.82      920.70     30.94 o 
  -7 -11   5     3256.90     3185.38     57.43 o 
  -6 -11   5      949.18      980.53     30.53 o 
  -5 -11   5    23968.71    23684.10    274.84 o 
  -4 -11   5     3545.35     3636.55     57.76 o 
  -3 -11   5     5242.11     5319.43     75.05 o 
  -2 -11   5      764.61      774.44     20.12 o 
  -1 -11   5      277.72      320.27     13.44 o 
   0 -11   5     8804.76     9093.29     94.34 o 
   1 -11   5        1.14       16.81      6.79 o 
   2 -11   5    12638.31    12471.91    134.78 o 
   3 -11   5     2762.96     2755.67     42.98 o 
   4 -11   5     3284.68     3258.99     49.01 o 
   5 -11   5      522.50      484.05     20.57 o 
   6 -11   5        0.37       -4.61      9.41 o 
   7 -11   5     3879.85     3753.34     62.84 o 
   8 -11   5     1425.42     1307.94     35.54 o 
   9 -11   5     2327.97     2447.17     63.33 o 
 -12 -10   5     1672.62     1710.25     92.97 o 
 -11 -10   5     1472.12     1546.15     53.21 o 
 -10 -10   5       17.40       17.19     19.65 o 
  -9 -10   5     1139.02     1039.02     48.46 o 
  -8 -10   5      660.50      719.82     27.87 o 
  -7 -10   5    13791.74    13699.31    169.44 o 
  -6 -10   5     3356.27     3438.71     57.79 o 
  -5 -10   5     9445.42     9554.05    121.72 o 
  -4 -10   5    11429.32    11421.41    139.27 o 
  -3 -10   5        6.50        9.40      7.25 o 
  -2 -10   5       31.97      102.81     24.07 o 
  -1 -10   5     6904.05     6967.08     80.56 o 
   0 -10   5     6133.25     6313.13     68.72 o 
   1 -10   5    16811.20    16787.79    159.47 o 
   2 -10   5       72.29       88.90     11.35 o 
   3 -10   5    12424.30    12136.28    130.98 o 
   4 -10   5       23.28       30.00      8.42 o 
   5 -10   5     2143.44     2095.18     40.20 o 
   6 -10   5     3589.80     3484.04     56.94 o 
   7 -10   5        3.28       18.55     11.35 o 
   8 -10   5     7715.29     7664.53    105.56 o 
   9 -10   5     3389.83     3374.13     60.63 o 
  10 -10   5      683.88      691.00     36.58 o 
 -13  -9   5     2472.56     2856.93    125.22 o 
 -12  -9   5       96.17      111.68     37.41 o 
 -11  -9   5       24.99       13.43     18.35 o 
 -10  -9   5     1063.36     1077.68     42.96 o 
  -9  -9   5     2355.48     2280.44     60.00 o 
  -8  -9   5    11600.50    11549.41    148.69 o 
  -7  -9   5      657.84      666.95     25.67 o 
  -6  -9   5    11716.17    11585.59    144.15 o 
  -5  -9   5    13393.83    13215.48    158.70 o 
  -4  -9   5      462.05      443.40     17.60 o 
  -3  -9   5      715.63      782.81     36.96 o 
  -2  -9   5     1224.99     1200.74     22.99 o 
  -1  -9   5    23247.09    23405.72    233.09 o 
   0  -9   5    16575.59    16618.25    169.58 o 
   1  -9   5     3877.47     3780.35     45.01 o 
   2  -9   5    15089.41    14948.63    142.51 o 
   3  -9   5        2.22        8.29      6.26 o 
   4  -9   5      937.52      936.87     25.69 o 
   5  -9   5     4415.05     4397.69     63.93 o 
   6  -9   5     3235.84     3217.90     53.53 o 
   7  -9   5    11987.35    11542.01    142.32 o 
   8  -9   5      243.90      286.97     17.15 o 
   9  -9   5     1594.85     1575.25     66.41 o 
  10  -9   5       93.78       85.18     13.42 o 
 -13  -8   5        8.61      -25.69     31.97 o 
 -12  -8   5        2.41      -27.50     27.50 o 
 -11  -8   5      140.88       99.68     26.13 o 
 -10  -8   5     2866.89     2877.43     71.10 o 
  -9  -8   5     7914.73     7868.92    133.75 o 
  -8  -8   5     1182.04     1162.41     38.72 o 
  -7  -8   5    12471.49    12448.93    154.82 o 
  -6  -8   5      628.56      625.31     23.49 o 
  -5  -8   5      436.75      471.40     22.25 o 
  -4  -8   5      235.79      269.99     13.29 o 
  -3  -8   5      530.15      529.40     19.29 o 
  -2  -8   5    24075.32    23787.69    235.51 o 
  -1  -8   5      680.03      670.29     29.70 o 
   0  -8   5    31130.28    30979.97    302.33 o 
   1  -8   5     6970.59     7036.85     72.16 o 
   2  -8   5       45.32       48.68      5.82 o 
   3  -8   5       53.04       60.15      6.25 o 
   4  -8   5      197.42      220.08     20.24 o 
   5  -8   5    22271.74    21741.31    242.43 o 
   6  -8   5    12147.75    12020.60    144.21 o 
   7  -8   5     1779.48     1809.99     37.27 o 
   8  -8   5     2107.22     2053.13     45.68 o 
   9  -8   5        1.25       -8.79      8.79 o 
  10  -8   5      910.98      919.33     28.35 o 
  11  -8   5      906.79      925.08     52.67 o 
 -13  -7   5       21.59       -0.98     33.22 o 
 -12  -7   5       56.98       15.22     31.55 o 
 -11  -7   5     6016.79     5742.88    134.16 o 
 -10  -7   5      933.41     1008.40     41.20 o 
  -9  -7   5     6953.83     6817.39    158.99 o 
  -8  -7   5     7482.91     7593.01    105.18 o 
  -7  -7   5       52.43       62.20     11.26 o 
  -6  -7   5      437.08      420.09     22.40 o 
  -5  -7   5      704.81      671.83     21.35 o 
  -4  -7   5    10805.69    10513.19    112.03 o 
  -3  -7   5    15794.22    15906.68    160.85 o 
  -2  -7   5     5636.65     5897.33     66.37 o 
  -1  -7   5    61263.38    62620.64    596.71 o 
   0  -7   5     1443.80     1521.25     23.75 o 
   1  -7   5      244.73      253.82      8.80 o 
   2  -7   5     2215.21     2195.85     28.42 o 
   3  -7   5     5834.05     5974.93     65.75 o 
   4  -7   5    16762.17    16362.79    166.93 o 
   5  -7   5      196.65      204.85     11.25 o 
   6  -7   5     8596.29     8236.33    103.27 o 
   7  -7   5      987.56      998.46     26.38 o 
   8  -7   5      522.34      432.81     19.36 o 
   9  -7   5     1062.53     1011.83     24.48 o 
  10  -7   5      132.55      124.06     14.77 o 
  11  -7   5     2761.87     2953.76     75.17 o 
  12  -7   5     1176.89     1224.75     43.45 o 
 -13  -6   5      442.16      325.41     51.23 o 
 -12  -6   5     3006.32     3309.51    128.15 o 
 -11  -6   5      106.51       70.34     25.60 o 
 -10  -6   5     6347.02     6543.31    118.71 o 
  -9  -6   5     2420.15     2498.60     61.71 o 
  -8  -6   5     1039.01      998.34     29.38 o 
  -7  -6   5      486.02      466.48     19.20 o 
  -6  -6   5      338.98      366.24     21.87 o 
  -5  -6   5    25867.38    26830.06    263.97 o 
  -4  -6   5     7915.91     7947.69     87.53 o 
  -3  -6   5    19398.08    19401.80    192.72 o 
  -2  -6   5    28552.97    29107.23    282.61 o 
  -1  -6   5     1936.27     1955.36     26.95 o 
   0  -6   5      203.02      279.05     17.19 o 
   1  -6   5     3396.07     3528.27     38.81 o 
   2  -6   5    20292.80    20433.26    169.04 o 
   3  -6   5    20516.19    20410.29    169.59 o 
   4  -6   5     2772.27     2830.24     34.34 o 
   5  -6   5     6365.98     6045.73     76.86 o 
   6  -6   5       83.09       75.36      9.57 o 
   7  -6   5      495.33      424.76     21.60 o 
   8  -6   5      779.41      824.02     20.69 o 
   9  -6   5      684.81      723.26     20.92 o 
  10  -6   5     4949.71     4897.45     74.88 o 
  11  -6   5      731.33      737.99     48.03 o 
  12  -6   5     1728.45     1719.80     47.04 o 
 -13  -5   5      814.09      849.19     72.03 o 
 -12  -5   5     1467.76     1539.72     60.34 o 
 -11  -5   5     5275.97     5405.98    187.04 o 
 -10  -5   5       46.12       31.65     15.93 o 
  -9  -5   5     1442.91     1322.04     36.60 o 
  -8  -5   5       97.87       84.94     10.91 o 
  -7  -5   5      515.34      461.44     15.83 o 
  -6  -5   5    13922.39    14003.09    133.47 o 
  -5  -5   5        1.43        9.96      8.47 o 
  -4  -5   5    45126.85    44490.82    384.61 o 
  -3  -5   5     9184.94     9313.74    110.36 o 
  -2  -5   5     6301.83     6485.76     69.24 o 
  -1  -5   5     1460.59     1671.69     22.90 o 
   0  -5   5       74.14       77.38      4.66 o 
   1  -5   5    55272.77    56407.81    484.38 o 
   2  -5   5    13802.19    13896.54    116.39 o 
   3  -5   5    20522.42    20381.48    168.31 o 
   4  -5   5     9244.48     9221.77     81.17 o 
   5  -5   5      498.03      479.30     14.32 o 
   6  -5   5      203.43      205.80     10.63 o 
   7  -5   5      199.44      153.96     10.36 o 
   8  -5   5     2649.56     2631.38     38.77 o 
   9  -5   5     9610.63     9368.82    168.53 o 
  10  -5   5      204.29      202.04     19.90 o 
  11  -5   5     3623.26     3572.78     94.97 o 
  12  -5   5      138.53      100.82     16.84 o 
 -13  -4   5     3493.16     3384.06    135.27 o 
 -12  -4   5     3096.11     3031.92     86.05 o 
 -11  -4   5     2400.55     2367.87     62.08 o 
 -10  -4   5     2064.95     2074.99     62.76 o 
  -9  -4   5      233.70      210.61     15.18 o 
  -8  -4   5     4876.00     4878.88     59.71 o 
  -7  -4   5     3936.76     3902.71     49.23 o 
  -6  -4   5     4362.35     4235.45     50.40 o 
  -5  -4   5    29990.06    30435.45    268.46 o 
  -4  -4   5     1831.79     2284.12     26.15 o 
  -3  -4   5     2822.80     2705.53     46.91 o 
  -2  -4   5      378.01      423.17     11.88 o 
  -1  -4   5      523.33      464.46     18.79 o 
   0  -4   5     8218.67     8075.20     89.83 o 
   1  -4   5       59.11      118.42     39.53 o 
   2  -4   5    45055.29    45306.06    504.44 o 
   3  -4   5    11472.20    11439.51    118.54 o 
   4  -4   5     4637.37     4388.25     41.18 o 
   5  -4   5      408.06      420.59      9.15 o 
   6  -4   5      114.91      126.76      7.02 o 
   7  -4   5    13090.52    12879.53    131.43 o 
   8  -4   5     4020.77     3920.17     58.27 o 
   9  -4   5     6061.93     6016.59    108.55 o 
  10  -4   5     3441.55     3390.72     56.84 o 
  11  -4   5       44.12       42.53     12.38 o 
  12  -4   5        3.57       12.08     13.55 o 
  13  -4   5      140.56      123.78     18.44 o 
 -13  -3   5       33.34       99.26     38.81 o 
 -12  -3   5     1456.19     1479.52     59.93 o 
 -11  -3   5      475.11      462.28     25.04 o 
 -10  -3   5      132.01      110.46     15.88 o 
  -9  -3   5     3083.31     3119.44     56.71 o 
  -8  -3   5       63.10       73.58      9.95 o 
  -7  -3   5    11376.03    11413.03    125.09 o 
  -6  -3   5    12017.81    12126.65    129.54 o 
  -5  -3   5     5501.90     5718.16     60.34 o 
  -4  -3   5    10413.88    10372.06     98.10 o 
  -3  -3   5      129.63      112.99      7.64 o 
  -2  -3   5      392.86      320.18     10.20 o 
  -1  -3   5     3664.14     3446.71     37.83 o 
   0  -3   5     4278.38     4207.19     62.97 o 
   1  -3   5     8455.00     8515.27    101.66 o 
   2  -3   5      438.20      461.16     11.50 o 
   3  -3   5    13278.02    13650.67    160.11 o 
   4  -3   5      105.30      127.43      6.03 o 
   5  -3   5     2979.19     3036.04     37.94 o 
   6  -3   5    15053.93    15235.99    170.51 o 
   7  -3   5       22.87       58.25     22.15 o 
   8  -3   5    10110.73     9746.62    118.80 o 
   9  -3   5     1422.53     1424.45     31.61 o 
  10  -3   5     1198.20     1096.34     29.43 o 
  11  -3   5      114.78      117.75     14.02 o 
  12  -3   5        9.14       22.87     12.89 o 
  13  -3   5     3728.87     3787.97     73.91 o 
 -13  -2   5      867.64      935.46     71.06 o 
 -12  -2   5        2.89       -4.64     19.79 o 
 -11  -2   5      166.06      148.95     17.76 o 
 -10  -2   5      680.09      714.14     34.09 o 
  -9  -2   5     3102.86     3095.26     66.77 o 
  -8  -2   5    11975.15    12169.63    148.05 o 
  -7  -2   5     1066.53     1053.83     25.06 o 
  -6  -2   5     4267.93     4204.78     55.01 o 
  -5  -2   5     7097.66     7562.75     76.39 o 
  -4  -2   5     1386.74     1565.71     24.30 o 
  -3  -2   5    15415.71    15422.62    153.89 o 
  -2  -2   5     9192.30     9640.79    110.31 o 
  -1  -2   5    49235.11    49772.04    526.45 o 
   0  -2   5     5117.84     5267.67     64.06 o 
   1  -2   5      676.26      874.83     53.82 o 
   2  -2   5    13495.38    13796.16    142.38 o 
   3  -2   5     1327.61     1356.94     21.97 o 
   4  -2   5      858.66      709.05     16.56 o 
   5  -2   5     6662.47     6458.21     61.86 o 
   6  -2   5     1738.88     1593.09     21.69 o 
   7  -2   5     8440.66     8286.34     91.42 o 
   8  -2   5        1.75       14.22      6.83 o 
   9  -2   5      841.76      828.96     38.97 o 
  10  -2   5      434.97      440.90     19.64 o 
  11  -2   5     1067.43     1118.40     30.88 o 
  12  -2   5     4150.40     4205.86     69.57 o 
  13  -2   5        0.12       51.67     15.97 o 
 -12  -1   5      467.15      459.70     35.63 o 
 -11  -1   5        4.43      -13.22     13.22 o 
 -10  -1   5     2286.60     2388.90     60.53 o 
  -9  -1   5     5761.52     5787.78    101.18 o 
  -8  -1   5      639.06      571.14     27.92 o 
  -7  -1   5     3469.20     3347.25     65.56 o 
  -6  -1   5      705.40      754.73     18.85 o 
  -5  -1   5     2025.49     1960.82     27.76 o 
  -4  -1   5     1392.76     1292.22     19.99 o 
  -3  -1   5     3323.17     3332.81     40.35 o 
  -2  -1   5    42457.38    41956.34    469.09 o 
  -1  -1   5    17570.32    18318.73    202.65 o 
   0  -1   5    68019.45    68303.09    869.40 o 
   1  -1   5     7895.27     8377.98     98.21 o 
   2  -1   5     2404.07     2483.02     31.84 o 
   3  -1   5     3875.96     3752.32     45.34 o 
   4  -1   5     1292.43     1434.24     25.62 o 
   5  -1   5    51694.35    50854.84    445.65 o 
   6  -1   5     7533.29     7343.04     70.94 o 
   7  -1   5     3017.03     3053.89     41.08 o 
   8  -1   5      107.63      128.29     12.57 o 
   9  -1   5      111.45       97.49      9.75 o 
  10  -1   5     4383.29     4252.26     64.75 o 
  11  -1   5     2183.25     2246.22     44.46 o 
  12  -1   5      648.75      650.86     25.54 o 
  13  -1   5     3708.03     3938.19     74.73 o 
  14  -1   5        7.38        9.15     15.70 o 
 -12   0   5      277.46      219.78     29.51 o 
 -11   0   5     3215.90     3250.54     64.35 o 
 -10   0   5     1125.90     1208.18     43.60 o 
  -9   0   5     3236.47     3340.98     78.59 o 
  -8   0   5     3326.14     3269.49     66.37 o 
  -7   0   5        0.32       -6.73      6.73 o 
  -6   0   5     1137.57     1151.30     21.93 o 
  -5   0   5     3136.62     3196.13     42.50 o 
  -4   0   5    21023.69    21316.97    191.83 o 
  -3   0   5    30841.38    30830.52    391.65 o 
  -2   0   5      188.98      181.56     18.37 o 
  -1   0   5     7830.27     8137.10     93.96 o 
   0   0   5     1228.42     1368.36     33.85 o 
   1   0   5    54970.87    55675.09    723.46 o 
   2   0   5    75181.84    70860.73   2079.74 o 
   3   0   5     7199.38     7384.33     80.30 o 
   4   0   5    42689.74    41465.15    460.37 o 
   5   0   5     2368.55     2401.71     31.36 o 
   6   0   5     6009.03     6194.34     56.51 o 
   7   0   5     7583.82     7921.06     94.97 o 
   8   0   5      305.36      316.73     17.04 o 
   9   0   5     9682.82     9506.51    106.50 o 
  10   0   5      521.09      487.50     24.01 o 
  11   0   5     7132.72     6983.88     95.95 o 
  12   0   5     2714.69     2834.80     55.57 o 
  13   0   5      341.09      346.84     20.78 o 
  14   0   5      468.72      458.34     39.44 o 
 -12   1   5     3700.84     3797.14    100.64 o 
 -11   1   5        2.90       49.89     24.16 o 
 -10   1   5     3586.35     3769.09     79.62 o 
  -9   1   5      891.58      894.88     36.17 o 
  -8   1   5     1081.20     1014.50     35.12 o 
  -7   1   5       11.58        3.40      7.99 o 
  -6   1   5      614.49      681.96     17.85 o 
  -5   1   5    25207.77    24918.79    219.27 o 
  -4   1   5     3230.50     3042.54     57.30 o 
  -3   1   5     5322.28     5060.03     57.93 o 
  -2   1   5     3701.21     3464.27     40.81 o 
  -1   1   5      614.02      654.14     28.22 o 
   0   1   5     3554.94     3932.32     70.88 o 
   1   1   5     2890.46     2929.79     62.59 o 
   2   1   5      311.78      299.13      8.88 o 
   3   1   5     8294.10     9044.68    118.74 o 
   4   1   5     3610.19     3785.48     51.85 o 
   5   1   5    32850.42    32824.24    289.93 o 
   6   1   5      344.14      363.27      8.46 o 
   7   1   5     3270.65     3319.44     38.90 o 
   8   1   5     3946.83     3969.10     51.21 o 
   9   1   5     1784.92     1936.44     33.61 o 
  10   1   5    12459.40    12498.31    136.77 o 
  11   1   5      702.26      687.05     28.69 o 
  12   1   5     1921.47     1963.99     39.47 o 
  13   1   5       59.35       88.96     14.94 o 
  14   1   5        0.52      -13.91     13.91 o 
 -12   2   5     1574.13     1736.21     93.67 o 
 -11   2   5     2696.80     2603.32     84.15 o 
 -10   2   5       85.86       50.36     18.02 o 
  -9   2   5     1050.59      992.51     41.02 o 
  -8   2   5        5.06        4.81     12.40 o 
  -7   2   5     4381.77     4462.69     60.36 o 
  -6   2   5    23165.26    23436.82    344.91 o 
  -5   2   5       35.86       60.62      7.30 o 
  -4   2   5    28113.76    28204.50    288.53 o 
  -3   2   5      614.50      602.48     13.21 o 
  -2   2   5     1292.93     1462.96     29.20 o 
  -1   2   5    11269.74    11499.09    119.59 o 
   0   2   5     2160.20     2316.01     33.04 o 
   1   2   5    24660.78    23933.16    357.38 o 
   2   2   5     4234.81     4248.04     61.20 o 
   3   2   5     4974.57     4621.96     89.75 o 
   4   2   5     5884.63     6131.91     89.85 o 
   5   2   5        8.10       -3.31      3.31 o 
   6   2   5     4131.45     4217.32     41.07 o 
   7   2   5      124.76      149.57     10.17 o 
   8   2   5     6823.58     7038.90     80.21 o 
   9   2   5     6655.84     6596.13     78.40 o 
  10   2   5      868.31      903.70     24.18 o 
  11   2   5     1258.65     1291.71     29.48 o 
  12   2   5       13.57       -3.63     10.02 o 
  13   2   5        7.91        1.40     11.23 o 
  14   2   5     1008.03     1061.05     42.89 o 
 -11   3   5       75.59       75.38     34.90 o 
 -10   3   5       19.41       26.58     20.56 o 
  -9   3   5        0.08      -13.06     13.54 o 
  -8   3   5     8550.66     8626.10    117.19 o 
  -7   3   5     8021.11     7898.42    106.60 o 
  -6   3   5     4387.34     4435.40     58.83 o 
  -5   3   5    20130.29    20197.63    186.71 o 
  -4   3   5      116.08      129.07     10.81 o 
  -3   3   5     1160.12     1304.26     22.61 o 
  -2   3   5     5998.45     6189.86    176.86 o 
  -1   3   5    25991.60    25715.02    283.99 o 
   0   3   5    31341.19    30487.73    381.13 o 
   1   3   5     5836.98     6201.17     73.11 o 
   2   3   5   101089.89    99277.04   4053.93 o 
   3   3   5    20801.22    21364.47    280.30 o 
   4   3   5     1652.74     1740.46     24.64 o 
   5   3   5       73.06       79.70      6.39 o 
   6   3   5     1261.43     1385.65     21.68 o 
   7   3   5    26418.76    26122.61    235.80 o 
   8   3   5     2669.59     2630.84     35.10 o 
   9   3   5     7320.44     7300.17     84.84 o 
  10   3   5     5737.72     5592.93     70.94 o 
  11   3   5       43.26       29.07     15.55 o 
  12   3   5     1877.28     1796.97     36.85 o 
  13   3   5      651.27      646.19     33.68 o 
  14   3   5     2784.84     2781.52     61.77 o 
 -11   4   5       18.46      -21.50     27.36 o 
 -10   4   5      502.10      454.67     37.57 o 
  -9   4   5     7726.87     7644.97    127.76 o 
  -8   4   5       14.87       14.98     11.73 o 
  -7   4   5     8819.08     8896.54    118.12 o 
  -6   4   5     1052.51     1025.35     25.08 o 
  -5   4   5       18.08       16.71      6.59 o 
  -4   4   5      160.08      177.82      8.17 o 
  -3   4   5      927.81     1008.16     24.32 o 
  -2   4   5    31523.28    31094.84    303.81 o 
  -1   4   5    18286.40    17763.49    200.83 o 
   0   4   5     8394.18     8262.32     97.74 o 
   1   4   5    18123.61    17703.68    192.78 o 
   2   4   5     2173.95     2238.51     30.32 o 
   3   4   5     3408.45     3445.60     38.29 o 
   4   4   5     2070.40     1998.85     27.39 o 
   5   4   5    14783.50    14999.83    149.62 o 
   6   4   5    41165.07    41990.60    371.92 o 
   7   4   5       39.80       46.91      6.62 o 
   8   4   5    24986.04    24839.52    233.03 o 
   9   4   5     4755.47     4605.87     59.20 o 
  10   4   5      359.30      321.36     14.61 o 
  11   4   5     2123.74     2108.40     38.21 o 
  12   4   5       60.21       51.02     12.41 o 
  13   4   5     6572.08     6575.21     87.28 o 
  14   4   5     1075.94     1115.22     32.84 o 
  15   4   5     1570.88     1653.37    138.90 o 
 -11   5   5      586.14      511.92     53.75 o 
 -10   5   5     2212.42     2228.75     76.40 o 
  -9   5   5     1287.89     1324.79     40.17 o 
  -8   5   5     9231.56     9520.04    129.31 o 
  -7   5   5      277.57      284.34     20.86 o 
  -6   5   5      742.68      767.32     25.56 o 
  -5   5   5     1103.55     1210.03     23.67 o 
  -4   5   5     1211.41     1230.10     22.76 o 
  -3   5   5    22237.88    21880.12    195.42 o 
  -2   5   5      199.66      293.35     11.55 o 
  -1   5   5    23373.29    22019.73    247.62 o 
   0   5   5    16561.10    16703.04    189.26 o 
   1   5   5     6821.60     6981.99    101.63 o 
   2   5   5    10473.51    10826.44    122.54 o 
   3   5   5     1047.91     1088.47     16.31 o 
   4   5   5    15631.37    15038.40    149.35 o 
   5   5   5    25472.17    26002.79    253.37 o 
   6   5   5    18632.78    18613.87    185.59 o 
   7   5   5    29110.47    29706.26    287.91 o 
   8   5   5        4.19        5.58      8.59 o 
   9   5   5      484.04      544.78     25.74 o 
  10   5   5      498.84      457.23     17.40 o 
  11   5   5     3730.13     3680.51     54.32 o 
  12   5   5    11332.78    11296.78    129.61 o 
  13   5   5       30.96       47.70     13.22 o 
  14   5   5     2769.76     2851.54     52.09 o 
  15   5   5      189.31      144.44     35.46 o 
 -10   6   5     2756.63     2884.06    119.64 o 
  -9   6   5     3497.89     3644.40     81.46 o 
  -8   6   5      274.09      288.92     21.02 o 
  -7   6   5     1719.24     1770.49     41.52 o 
  -6   6   5        0.20       -9.04      9.04 o 
  -5   6   5     3297.49     3261.01     48.36 o 
  -4   6   5    10350.10    10273.60    103.56 o 
  -3   6   5     3355.35     3502.23     39.29 o 
  -2   6   5    51451.77    51426.64    496.71 o 
  -1   6   5     2175.64     2141.15     31.35 o 
   0   6   5     3120.42     3079.56     44.40 o 
   1   6   5       42.41       63.08      4.24 o 
   2   6   5     1312.25     1312.20     23.61 o 
   3   6   5    24695.66    24480.98    238.66 o 
   4   6   5     3189.92     3275.37     39.68 o 
   5   6   5    44861.61    43842.86    420.83 o 
   6   6   5    24983.12    25384.33    249.46 o 
   7   6   5     1057.17      984.09     20.08 o 
   8   6   5       37.71       38.65      6.79 o 
   9   6   5      111.94      136.11     14.07 o 
  10   6   5     8753.42     8856.46    112.22 o 
  11   6   5     3563.38     3616.28     53.84 o 
  12   6   5     2985.56     3022.23     50.27 o 
  13   6   5     3919.70     3934.87     61.21 o 
  14   6   5        1.64       -7.77     15.14 o 
  15   6   5      187.78      169.69     29.32 o 
 -10   7   5      465.92      380.67     37.00 o 
  -9   7   5      957.86      970.68     43.29 o 
  -8   7   5     1246.19     1194.95     37.36 o 
  -7   7   5      219.27      195.01     17.89 o 
  -6   7   5     3506.59     3614.00    119.71 o 
  -5   7   5      781.76      882.82     27.61 o 
  -4   7   5     9807.18     9833.91    109.59 o 
  -3   7   5    13675.02    13682.66    131.74 o 
  -2   7   5     1578.50     1552.75     25.86 o 
  -1   7   5     6062.60     5749.00     67.72 o 
   0   7   5       38.70       63.28      6.18 o 
   1   7   5     8813.69     8954.93    108.13 o 
   2   7   5    23946.43    24030.35    263.61 o 
   3   7   5     4465.09     4530.02     51.99 o 
   4   7   5    41174.41    40721.73    503.35 o 
   5   7   5      265.24      334.58     17.23 o 
   6   7   5     4780.46     4971.77     58.90 o 
   7   7   5      667.73      634.18     16.32 o 
   8   7   5     1963.63     2074.36     33.45 o 
   9   7   5    11862.31    11999.73    129.21 o 
  10   7   5      475.32      456.26     16.50 o 
  11   7   5     4784.64     4760.07     65.02 o 
  12   7   5     1723.91     1712.08     36.15 o 
  13   7   5       63.00       64.89     13.24 o 
  14   7   5        9.68        1.99     15.72 o 
  15   7   5       95.98       83.70     22.07 o 
 -10   8   5      805.25      661.15     59.19 o 
  -9   8   5      360.11      418.13     36.16 o 
  -8   8   5       29.68       21.03     16.66 o 
  -7   8   5     2187.77     2182.46     49.48 o 
  -6   8   5      563.66      607.09     25.85 o 
  -5   8   5    17776.36    17457.34    207.24 o 
  -4   8   5     2365.28     2299.07     86.19 o 
  -3   8   5     4147.99     4160.22     51.08 o 
  -2   8   5     1594.47     1550.18     28.58 o 
  -1   8   5      121.64      141.41      9.52 o 
   0   8   5     3766.94     3755.99     48.25 o 
   1   8   5     1787.75     1835.39     30.26 o 
   2   8   5    21233.67    20798.55    295.52 o 
   3   8   5    15721.25    15522.77    221.73 o 
   4   8   5      905.86      910.39     17.72 o 
   5   8   5     7457.70     7402.37     81.86 o 
   6   8   5      988.29     1128.31     28.86 o 
   7   8   5    10417.21    10476.14    113.23 o 
   8   8   5    14823.34    15205.31    159.36 o 
   9   8   5     1206.65     1231.76     24.70 o 
  10   8   5    10300.57    10232.56    106.98 o 
  11   8   5     1255.06     1256.01     29.41 o 
  12   8   5      677.30      641.72     35.01 o 
  13   8   5        5.06       -6.35     11.70 o 
  14   8   5       86.88       69.13     18.18 o 
  15   8   5     2628.49     2692.34    114.68 o 
  -9   9   5       90.70       39.02     31.13 o 
  -8   9   5      840.96      802.39     47.95 o 
  -7   9   5     3013.90     2962.48     98.54 o 
  -6   9   5    14034.79    14029.45    201.65 o 
  -5   9   5        9.70       73.12     22.07 o 
  -4   9   5     7908.98     8132.90    109.17 o 
  -3   9   5      231.15      230.00     11.80 o 
  -2   9   5     1289.46     1311.17     30.25 o 
  -1   9   5     7743.05     7434.15     86.41 o 
   0   9   5      635.50      620.55     16.70 o 
   1   9   5    35047.06    34257.31    376.06 o 
   2   9   5     4277.32     4339.21     62.60 o 
   3   9   5     5324.77     5094.65     67.59 o 
   4   9   5     9500.54     9888.32     95.83 o 
   5   9   5      530.10      648.47     26.61 o 
   6   9   5     3018.71     3164.95     45.91 o 
   7   9   5      812.51      885.84     20.77 o 
   8   9   5    10768.06    10880.81    119.72 o 
   9   9   5    11925.28    11583.40    127.97 o 
  10   9   5      632.35      641.44     19.92 o 
  11   9   5     2605.87     2661.82     44.70 o 
  12   9   5        5.15       -9.06      9.06 o 
  13   9   5      766.64      762.06     32.27 o 
  14   9   5     1720.84     1903.48     52.32 o 
  15   9   5      367.41      363.88     31.29 o 
  -9  10   5       53.45       71.00     27.31 o 
  -8  10   5     3931.06     3902.12    105.73 o 
  -7  10   5     2090.28     2156.14    101.63 o 
  -6  10   5     3100.09     3055.79     68.63 o 
  -5  10   5     3198.03     3151.14     67.50 o 
  -4  10   5       62.25       64.16     14.79 o 
  -3  10   5     2043.84     2098.72     42.82 o 
  -2  10   5     3396.34     3499.63     57.99 o 
  -1  10   5     8104.08     8179.40    107.43 o 
   0  10   5    20122.92    19762.93    228.10 o 
   1  10   5       16.38       54.96      9.16 o 
   2  10   5    20870.75    21049.67    240.10 o 
   3  10   5     1625.28     1719.01     29.52 o 
   4  10   5       22.67       36.73      6.38 o 
   5  10   5     3807.61     3817.73     57.12 o 
   6  10   5      436.69      453.27     17.56 o 
   7  10   5    15146.05    14858.57    156.61 o 
   8  10   5     2151.52     2179.09     36.64 o 
   9  10   5     3864.07     3867.14     55.02 o 
  10  10   5     4719.36     4601.97     58.71 o 
  11  10   5        0.52       -3.33      9.98 o 
  12  10   5     1664.91     1615.85     35.49 o 
  13  10   5      925.38      944.97     47.58 o 
  14  10   5     2053.66     2097.52     55.55 o 
  -8  11   5       12.65       57.81     25.32 o 
  -7  11   5     4217.98     4341.44    112.31 o 
  -6  11   5     1045.28     1042.42     51.59 o 
  -5  11   5       54.07       55.76     16.05 o 
  -4  11   5        7.55       -4.82     11.87 o 
  -3  11   5       57.30       34.73     12.89 o 
  -2  11   5    18340.81    18229.32    272.58 o 
  -1  11   5     9658.85     9768.15    142.88 o 
   0  11   5     5409.96     5367.85     78.13 o 
   1  11   5     5802.56     5698.46     95.53 o 
   2  11   5     1242.46     1309.21     30.44 o 
   3  11   5     1226.89     1278.84     26.13 o 
   4  11   5     1538.17     1551.15     31.21 o 
   5  11   5     7440.12     7559.09     99.23 o 
   6  11   5    14336.52    14374.20    170.88 o 
   7  11   5        1.03        0.50      8.29 o 
   8  11   5     4456.00     4497.34     68.16 o 
   9  11   5     2018.24     2062.97     41.77 o 
  10  11   5      564.66      527.41     22.54 o 
  11  11   5     4263.64     4316.12     75.36 o 
  12  11   5        3.45       14.94     15.56 o 
  13  11   5     2781.17     3009.57     75.81 o 
  14  11   5      553.44      580.87     34.79 o 
  -7  12   5       78.28      103.72     26.82 o 
  -6  12   5       38.79       16.31     20.86 o 
  -5  12   5      418.26      346.53     25.01 o 
  -4  12   5     1692.79     1710.20     48.98 o 
  -3  12   5    10222.67    10196.45    154.38 o 
  -2  12   5      306.13      329.33     22.81 o 
  -1  12   5     5121.75     5172.46     78.63 o 
   0  12   5     5325.81     5205.23     94.92 o 
   1  12   5      775.72      762.19     25.29 o 
   2  12   5     1465.37     1413.96     56.52 o 
   3  12   5      982.54      988.89     27.47 o 
   4  12   5    19077.82    19112.10    221.67 o 
   5  12   5     8246.01     8387.86    109.79 o 
   6  12   5     7102.74     6891.58     94.27 o 
   7  12   5     5489.17     5516.69     79.70 o 
   8  12   5      140.45      114.63     13.04 o 
   9  12   5     1825.05     1787.00     39.48 o 
  10  12   5     1435.88     1485.41     50.09 o 
  11  12   5     1746.39     1658.30     36.63 o 
  12  12   5     6677.93     6845.30    115.34 o 
  13  12   5        4.38       27.92     32.11 o 
  14  12   5     2036.82     2111.32     91.16 o 
  -7  13   5      230.35      190.42     42.02 o 
  -6  13   5       39.15       51.04     24.17 o 
  -5  13   5     2755.84     2790.26    103.16 o 
  -4  13   5     4890.09     4767.23     94.96 o 
  -3  13   5      923.62      989.43     38.62 o 
  -2  13   5    17630.69    17682.34    367.76 o 
  -1  13   5       69.78       82.06     13.40 o 
   0  13   5       18.93       21.73     13.76 o 
   1  13   5     4893.31     4843.26     75.21 o 
   2  13   5     2872.17     2887.00     52.85 o 
   3  13   5    15687.81    15704.46    223.34 o 
   4  13   5        8.40       31.23     10.46 o 
   5  13   5     8908.09     8931.10    117.51 o 
   6  13   5     3976.99     3981.44     64.13 o 
   7  13   5      129.81      120.22     13.19 o 
   8  13   5     2962.88     2856.77     68.64 o 
   9  13   5       16.17       10.83     10.74 o 
  10  13   5     4415.69     4378.14     85.64 o 
  11  13   5     2627.54     2588.67     52.84 o 
  12  13   5     1224.94     1272.08     47.21 o 
  13  13   5     1303.39     1213.69     68.26 o 
  14  13   5       11.22      -14.24     22.89 o 
  -6  14   5     3184.03     3213.46     98.13 o 
  -5  14   5      558.05      600.57     42.81 o 
  -4  14   5     3380.73     3426.35     96.14 o 
  -3  14   5     3397.58     3239.70     71.81 o 
  -2  14   5      323.88      329.17     23.47 o 
  -1  14   5        9.54       73.23     42.86 o 
   0  14   5      109.05      116.10     14.61 o 
   1  14   5    13538.46    13120.34    165.72 o 
   2  14   5     9903.78     9592.17    127.75 o 
   3  14   5     6768.78     6783.65    115.25 o 
   4  14   5    13113.79    13096.80    193.66 o 
   5  14   5      854.37      868.33     27.99 o 
   6  14   5     2445.23     2320.76     46.64 o 
   7  14   5       28.65       23.57     10.49 o 
   8  14   5      519.31      594.81     39.51 o 
   9  14   5     8410.46     8506.58    138.53 o 
  10  14   5       11.46       25.96     12.82 o 
  11  14   5     8467.63     8387.84    135.67 o 
  12  14   5     1284.72     1477.55     59.92 o 
  13  14   5      197.95      139.04     33.64 o 
  -5  15   5     5825.27     6090.64    150.00 o 
  -4  15   5      906.88      983.25     52.88 o 
  -3  15   5      677.30      677.64     33.96 o 
  -2  15   5      306.08      345.00     25.07 o 
  -1  15   5      208.13      204.57     30.48 o 
   0  15   5     9778.91    10117.51    206.31 o 
   1  15   5     2956.00     3011.16     57.96 o 
   2  15   5     8393.00     8032.26    155.89 o 
   3  15   5     9507.00     9097.13    146.59 o 
   4  15   5      634.66      594.12     29.93 o 
   5  15   5      313.06      301.11     18.27 o 
   6  15   5     1917.54     1917.92     43.33 o 
   7  15   5     4240.43     4308.36     71.73 o 
   8  15   5     7643.61     7893.34    111.63 o 
   9  15   5      711.85      696.52     28.13 o 
  10  15   5     5210.27     5270.27     84.85 o 
  11  15   5      357.50      370.21     32.76 o 
  12  15   5      216.33      207.02     28.32 o 
  13  15   5       85.13       70.36     30.71 o 
  -4  16   5      948.08     1006.94     72.17 o 
  -3  16   5       73.07       39.44     26.31 o 
  -2  16   5      499.48      486.92     37.34 o 
  -1  16   5     4465.80     4668.69    121.97 o 
   0  16   5       51.29       97.57     15.24 o 
   1  16   5     8376.74     8586.98    156.58 o 
   2  16   5     3145.32     3208.52     72.41 o 
   3  16   5     1095.22     1084.94     52.72 o 
   4  16   5      373.43      340.64     24.22 o 
   5  16   5       11.52        9.33     13.74 o 
   6  16   5     6475.00     6373.40    116.99 o 
   7  16   5      860.81      853.40     45.38 o 
   8  16   5     9454.12     9180.74    151.30 o 
   9  16   5     6461.42     6372.74    116.71 o 
  10  16   5       27.04       17.67     18.80 o 
  11  16   5       30.69       21.40     20.68 o 
  12  16   5      153.38      214.71     37.13 o 
  13  16   5     2500.96     2619.89    107.35 o 
  -3  17   5     2772.20     3105.00    125.92 o 
  -2  17   5     1406.64     1459.43     64.22 o 
  -1  17   5     2848.22     2930.05     70.36 o 
   0  17   5     5495.47     5686.97    127.81 o 
   1  17   5       16.66       20.78     13.01 o 
   2  17   5     1533.77     1544.79     50.47 o 
   3  17   5       88.11       71.40     16.86 o 
   4  17   5     1005.97      976.84     39.51 o 
   5  17   5     6237.60     6220.84    137.88 o 
   6  17   5      479.48      403.00     28.18 o 
   7  17   5     8845.77     8657.17    146.51 o 
   8  17   5      661.18      685.66     34.89 o 
   9  17   5     1728.81     1737.67     54.59 o 
  10  17   5       10.98       28.69     21.37 o 
  11  17   5        1.87       -9.77     23.17 o 
  12  17   5     5088.80     5443.17    170.17 o 
  -2  18   5     4867.09     5117.62    171.43 o 
  -1  18   5     3185.89     3264.94     97.16 o 
   0  18   5      720.86      782.02     39.16 o 
   1  18   5      277.35      272.28     24.25 o 
   2  18   5       49.41       52.23     18.27 o 
   3  18   5     2442.09     2430.58     77.19 o 
   4  18   5     2301.40     2259.38     63.15 o 
   5  18   5     4539.29     4415.48     93.50 o 
   6  18   5     8192.56     8117.22    141.79 o 
   7  18   5        1.33       -7.09     15.76 o 
   8  18   5     2641.72     2581.60     89.75 o 
   9  18   5      222.06      150.21     32.81 o 
  10  18   5      899.97      998.98     65.75 o 
  11  18   5     3857.73     4041.72    140.72 o 
  -1  19   5     2065.20     2103.78    102.47 o 
   0  19   5      230.95      209.20     32.08 o 
   1  19   5       88.88       77.69     24.78 o 
   2  19   5     2657.05     2507.55     68.84 o 
   3  19   5       24.10       44.23     19.33 o 
   4  19   5    11516.45    11789.12    191.18 o 
   5  19   5     4364.74     4590.27     98.10 o 
   6  19   5     1607.78     1645.19     56.40 o 
   7  19   5      603.83      539.27     49.21 o 
   8  19   5        1.05       11.51     19.22 o 
   9  19   5     2050.81     2000.06     92.83 o 
  10  19   5     1756.16     1948.27     93.39 o 
   1  20   5     2401.77     2349.95     76.95 o 
   2  20   5     1538.35     1689.16     69.09 o 
   3  20   5     7459.41     8165.62    176.57 o 
   4  20   5       36.56       43.99     26.73 o 
   5  20   5     3774.84     3741.87    105.08 o 
   6  20   5      847.59      943.17     56.40 o 
   7  20   5        0.40      -18.76     18.76 o 
   8  20   5     2818.81     2964.56    118.66 o 
   9  20   5       73.51       96.18     33.78 o 
   5  21   5       53.23       62.82     45.37 o 
   6  21   5      257.74      222.94     52.07 o 
  -6 -19   6      132.73      114.61     32.39 o 
  -5 -19   6     5415.65     5481.42    166.12 o 
  -4 -19   6      399.00      331.69     40.76 o 
  -3 -19   6     3590.98     3603.28     87.81 o 
  -2 -19   6     1342.84     1280.28     49.30 o 
  -1 -19   6       25.86       34.81     18.41 o 
   0 -19   6      396.07      386.30     28.96 o 
  -8 -18   6       22.41       52.21     29.73 o 
  -7 -18   6      783.89      745.61     59.75 o 
  -6 -18   6     5144.02     5340.75    296.79 o 
  -5 -18   6      593.42      550.03     30.05 o 
  -4 -18   6     7720.37     8041.45    120.33 o 
  -3 -18   6      178.48      187.06     21.25 o 
  -2 -18   6       38.18       37.26     16.09 o 
  -1 -18   6      316.09      300.48     40.48 o 
   0 -18   6      140.42      148.26     39.37 o 
   1 -18   6     3669.43     3781.99     86.36 o 
   2 -18   6      558.30      605.38     64.29 o 
  -9 -17   6       40.91       56.12     30.43 o 
  -8 -17   6     3385.24     3353.46    138.76 o 
  -7 -17   6      975.56      865.28     46.62 o 
  -6 -17   6     3596.33     3682.77     69.00 o 
  -5 -17   6     3944.64     3816.57     69.36 o 
  -4 -17   6      150.23      148.04     17.06 o 
  -3 -17   6      549.08      538.38     25.06 o 
  -2 -17   6        9.08        4.45     11.63 o 
  -1 -17   6     2510.60     2566.23     51.98 o 
   0 -17   6     4612.15     4580.16     74.92 o 
   1 -17   6      411.07      468.12     23.37 o 
   2 -17   6     4775.23     4842.33     86.16 o 
   3 -17   6      156.48      142.29     16.84 o 
   4 -17   6       14.78       11.20     14.90 o 
 -10 -16   6      302.17      227.55     41.18 o 
  -9 -16   6     2902.53     2971.54    116.71 o 
  -8 -16   6       42.28       55.81     22.82 o 
  -7 -16   6     8637.88     8679.52    148.92 o 
  -6 -16   6     1426.10     1483.81     40.88 o 
  -5 -16   6      853.60      902.37     31.42 o 
  -4 -16   6      310.69      318.26     20.15 o 
  -3 -16   6        0.43       -5.72     11.54 o 
  -2 -16   6     4191.87     4293.66     64.87 o 
  -1 -16   6     1343.87     1368.73     33.10 o 
   0 -16   6     2943.84     3224.65     58.56 o 
   1 -16   6     5571.54     5577.29     77.20 o 
   2 -16   6       69.38       69.33     12.71 o 
   3 -16   6      675.70      681.38     24.77 o 
   4 -16   6      133.76      120.08     15.73 o 
   5 -16   6     1023.14      991.28     35.51 o 
 -10 -15   6     1257.41     1270.65     77.48 o 
  -9 -15   6     1500.11     1402.44    121.80 o 
  -8 -15   6     8602.39     8346.16    145.37 o 
  -7 -15   6       73.43       84.22     15.82 o 
  -6 -15   6     2314.07     2274.65     49.68 o 
  -5 -15   6        5.69       -0.84     11.55 o 
  -4 -15   6      185.64      178.08     26.40 o 
  -3 -15   6     4809.00     4630.29     73.90 o 
  -2 -15   6        5.73       29.24     12.27 o 
  -1 -15   6    14419.12    14583.69    162.09 o 
   0 -15   6     3299.14     3299.80     57.65 o 
   1 -15   6      466.36      503.42     22.18 o 
   2 -15   6        4.09        0.26     10.18 o 
   3 -15   6        2.44      -10.37     10.37 o 
   4 -15   6     3318.74     3294.44     59.52 o 
   5 -15   6     2224.90     2252.37     47.73 o 
   6 -15   6     2986.47     3158.65     64.68 o 
 -11 -14   6       59.03       10.47     30.29 o 
 -10 -14   6     4813.63     4461.22    151.05 o 
  -9 -14   6     4704.59     4778.80    147.02 o 
  -8 -14   6      763.66      776.23     37.97 o 
  -7 -14   6     3491.71     3397.01     69.48 o 
  -6 -14   6       94.09       78.50     14.34 o 
  -5 -14   6     1724.91     1666.43     47.21 o 
  -4 -14   6     3695.01     3622.17     62.54 o 
  -3 -14   6     2011.72     2112.27     44.25 o 
  -2 -14   6    19431.45    19236.86    225.92 o 
  -1 -14   6        2.05        5.66     11.43 o 
   0 -14   6     1291.07     1409.88     28.76 o 
   1 -14   6       29.64       10.61      9.21 o 
   2 -14   6     1674.29     1645.33     34.27 o 
   3 -14   6     8371.92     8451.60    119.91 o 
   4 -14   6       42.21       70.28     15.17 o 
   5 -14   6     5492.99     5539.47     83.56 o 
   6 -14   6     1449.07     1464.25     37.36 o 
   7 -14   6      487.18      529.39     34.85 o 
 -11 -13   6     5559.26     5414.13    173.80 o 
 -10 -13   6      521.99      568.25     35.33 o 
  -9 -13   6     3073.70     3105.27     75.60 o 
  -8 -13   6      968.93      987.11     40.44 o 
  -7 -13   6      207.63      192.39     17.57 o 
  -6 -13   6     3036.57     2926.80     55.28 o 
  -5 -13   6      114.05      101.41     14.26 o 
  -4 -13   6    14511.54    14101.02    172.89 o 
  -3 -13   6     5932.56     5831.73     84.05 o 
  -2 -13   6     2096.40     2190.36     45.94 o 
  -1 -13   6     4176.07     4286.04     60.04 o 
   0 -13   6      293.44      266.68     13.88 o 
   1 -13   6     2109.96     2029.02     36.72 o 
   2 -13   6     4361.03     4464.57     62.11 o 
   3 -13   6     5357.57     5406.65     72.11 o 
   4 -13   6     6345.86     6278.90    108.06 o 
   5 -13   6        1.55       -5.14     10.24 o 
   6 -13   6      368.18      345.78     27.02 o 
   7 -13   6       29.05       25.94     12.38 o 
   8 -13   6      763.91      787.61     33.59 o 
 -12 -12   6     2603.94     2508.76    112.52 o 
 -11 -12   6      623.89      500.33     51.79 o 
 -10 -12   6     3636.40     3521.42     83.61 o 
  -9 -12   6       31.84       15.46     16.30 o 
  -8 -12   6        1.87        7.39     12.44 o 
  -7 -12   6     4020.30     4008.29     68.42 o 
  -6 -12   6     1040.88     1046.84     32.06 o 
  -5 -12   6    27767.76    26630.76    303.62 o 
  -4 -12   6      306.97      318.63     17.39 o 
  -3 -12   6     9417.60     9621.38    123.20 o 
  -2 -12   6     1234.52     1243.41     44.11 o 
  -1 -12   6      611.51      584.41     18.96 o 
   0 -12   6     1807.39     1871.60     31.06 o 
   1 -12   6      350.68      378.59     14.73 o 
   2 -12   6     9425.76     9479.05    108.40 o 
   3 -12   6     6140.85     5965.29     75.74 o 
   4 -12   6      818.27      807.77     23.29 o 
   5 -12   6     1391.17     1416.52     33.68 o 
   6 -12   6        1.54       -3.52      9.78 o 
   7 -12   6      292.32      286.37     17.40 o 
   8 -12   6     1536.71     1583.58     51.11 o 
   9 -12   6     1425.91     1452.41     74.83 o 
 -12 -11   6     1941.79     1728.40     94.37 o 
 -11 -11   6     2762.35     2945.66    110.63 o 
 -10 -11   6       30.25       14.05     17.56 o 
  -9 -11   6     1129.13     1022.74     41.96 o 
  -8 -11   6     1404.85     1340.82     37.56 o 
  -7 -11   6     5999.51     5760.86     86.96 o 
  -6 -11   6    29970.38    29576.55    334.85 o 
  -5 -11   6     1796.87     1706.41     37.65 o 
  -4 -11   6     7169.86     7244.24     97.39 o 
  -3 -11   6     1534.61     1477.70     32.41 o 
  -2 -11   6      911.05      845.66     26.13 o 
  -1 -11   6     6106.95     6062.86     73.51 o 
   0 -11   6     3136.52     3202.99     45.78 o 
   1 -11   6    20220.50    20386.16    192.04 o 
   2 -11   6     2478.29     2393.80     38.36 o 
   3 -11   6     8293.78     8183.98     95.28 o 
   4 -11   6     3751.00     3545.63     51.25 o 
   5 -11   6      560.92      523.22     20.20 o 
   6 -11   6     2059.48     2043.86     40.48 o 
   7 -11   6      398.54      393.25     26.56 o 
   8 -11   6     4470.09     4525.86     70.95 o 
   9 -11   6     2418.36     2504.08     43.46 o 
 -12 -10   6     1399.55     1359.29     83.76 o 
 -11 -10   6      551.85      587.26     36.29 o 
 -10 -10   6       16.62       15.50     17.14 o 
  -9 -10   6      152.11      145.60     21.46 o 
  -8 -10   6    15001.95    14559.92    181.96 o 
  -7 -10   6      961.14      979.26     30.56 o 
  -6 -10   6     4148.80     4034.85     64.95 o 
  -5 -10   6      757.80      769.11     27.10 o 
  -4 -10   6       10.20       12.17      8.70 o 
  -3 -10   6      625.94      729.17     22.01 o 
  -2 -10   6      796.16      829.12     22.65 o 
  -1 -10   6    11740.38    11706.72    125.17 o 
   0 -10   6    24768.63    24898.43    249.09 o 
   1 -10   6     1574.57     1520.43     25.59 o 
   2 -10   6    12956.63    12899.59    126.32 o 
   3 -10   6        5.49        7.06      6.91 o 
   4 -10   6      181.15      190.89     11.72 o 
   5 -10   6     7433.80     7294.81    107.61 o 
   6 -10   6       79.66       80.16     12.58 o 
   7 -10   6     6436.69     6319.86     87.97 o 
   8 -10   6      731.92      764.39     29.26 o 
   9 -10   6     2508.11     2536.50     40.82 o 
  10 -10   6     1092.39     1045.58     53.68 o 
 -12  -9   6      295.66      260.91     44.95 o 
 -11  -9   6       17.60       -8.47     18.17 o 
 -10  -9   6      579.85      494.24     32.21 o 
  -9  -9   6     7522.62     7487.55    130.75 o 
  -8  -9   6       26.30       27.54     16.10 o 
  -7  -9   6     6752.30     6830.71     96.86 o 
  -6  -9   6     2507.16     2503.32     46.97 o 
  -5  -9   6     3929.68     3999.37     61.99 o 
  -4  -9   6      919.07      953.49     25.19 o 
  -3  -9   6       35.29       41.46      9.57 o 
  -2  -9   6    16452.18    16491.21    168.93 o 
  -1  -9   6     6310.48     6407.72     73.98 o 
   0  -9   6    23144.17    23818.45    237.10 o 
   1  -9   6    16565.48    16725.20    157.40 o 
   2  -9   6      514.96      550.29     14.50 o 
   3  -9   6      154.19      171.61      9.63 o 
   4  -9   6      127.07      133.17     16.39 o 
   5  -9   6     7207.97     7074.99     91.37 o 
   6  -9   6     7164.77     7079.11     93.19 o 
   7  -9   6      155.06      177.99     13.45 o 
   8  -9   6     4346.17     4272.15     59.74 o 
   9  -9   6       65.72       60.57     12.13 o 
  10  -9   6       87.16       73.13     14.23 o 
 -12  -8   6       19.26      -13.12     30.57 o 
 -11  -8   6     2008.72     1838.24     70.19 o 
 -10  -8   6     4045.59     4079.26     88.78 o 
  -9  -8   6     2773.52     2814.49     73.57 o 
  -8  -8   6    12451.34    12396.38    158.01 o 
  -7  -8   6      125.41      120.03     13.78 o 
  -6  -8   6     3125.96     3151.54     53.38 o 
  -5  -8   6      275.87      264.07     14.56 o 
  -4  -8   6      983.58     1004.20     25.11 o 
  -3  -8   6     9395.97     9420.18    143.28 o 
  -2  -8   6        5.66       32.71     12.03 o 
  -1  -8   6    34788.25    35441.55    344.11 o 
   0  -8   6     7486.22     7729.25     84.63 o 
   1  -8   6     2457.18     2496.74     32.19 o 
   2  -8   6      915.10      962.22     18.52 o 
   3  -8   6        3.98        7.98      4.84 o 
   4  -8   6    13749.10    13712.37    143.10 o 
   5  -8   6     3550.11     3551.41     52.17 o 
   6  -8   6     5922.28     5722.65    120.94 o 
   7  -8   6     4508.17     4388.51     64.38 o 
   8  -8   6       33.52       28.12      8.06 o 
   9  -8   6      305.13      280.31     16.37 o 
  10  -8   6      599.43      592.99     23.38 o 
  11  -8   6     1498.50     1586.77     40.04 o 
 -12  -7   6     2028.79     2008.57     98.00 o 
 -11  -7   6      383.25      485.84     39.58 o 
 -10  -7   6     4643.38     4901.46     99.31 o 
  -9  -7   6     3350.92     3377.36     75.19 o 
  -8  -7   6      950.54      948.66     30.33 o 
  -7  -7   6      592.97      640.07     23.88 o 
  -6  -7   6       82.65       53.63     10.43 o 
  -5  -7   6     7790.45     7725.61    100.19 o 
  -4  -7   6    11630.11    11448.27    137.36 o 
  -3  -7   6     5554.20     5754.60     77.82 o 
  -2  -7   6    25735.57    25579.53    250.83 o 
  -1  -7   6       53.36       75.15      6.15 o 
   0  -7   6     3563.03     3597.93     38.90 o 
   1  -7   6      834.34      813.37     11.63 o 
   2  -7   6     4733.32     4933.00     47.32 o 
   3  -7   6    26710.49    26714.48    220.31 o 
   4  -7   6      134.72      139.82      7.74 o 
   5  -7   6    20002.14    19669.70    217.88 o 
   6  -7   6     3112.46     3082.82     47.41 o 
   7  -7   6      372.39      363.82     13.12 o 
   8  -7   6      170.56      178.44     10.52 o 
   9  -7   6       27.38       28.81     12.15 o 
  10  -7   6     3879.99     3922.81     67.55 o 
  11  -7   6     1762.79     1781.90     62.86 o 
  12  -7   6      836.80      875.30     60.31 o 
 -12  -6   6      653.21      599.17     57.24 o 
 -11  -6   6     4860.36     5024.32    124.28 o 
 -10  -6   6      247.09      286.21     26.07 o 
  -9  -6   6     2610.31     2564.94     63.18 o 
  -8  -6   6     1830.67     1731.61     40.15 o 
  -7  -6   6       60.50       61.95     11.10 o 
  -6  -6   6     7365.29     7374.46     98.04 o 
  -5  -6   6     2216.27     2343.00     41.67 o 
  -4  -6   6    29933.04    29816.61    328.26 o 
  -3  -6   6    22331.86    23104.28    255.85 o 
  -2  -6   6     8720.24     9178.35    113.62 o 
  -1  -6   6     8555.42     9317.34     97.01 o 
   0  -6   6     1802.96     1944.71     23.10 o 
   1  -6   6     9833.02     9479.69     87.43 o 
   2  -6   6     8850.04     8637.52     94.22 o 
   3  -6   6     4672.49     4465.97     54.64 o 
   4  -6   6    19720.56    19162.40    171.26 o 
   5  -6   6      144.45      152.56      8.95 o 
   6  -6   6      919.40      877.02     17.11 o 
   7  -6   6      429.32      421.58     16.26 o 
   8  -6   6      112.31      120.47     15.27 o 
   9  -6   6     8222.49     7982.82    163.29 o 
  10  -6   6       95.72       98.85     12.50 o 
  11  -6   6     3040.44     3165.34     73.61 o 
  12  -6   6      370.63      371.46     21.75 o 
 -12  -5   6     3325.73     3544.46    134.58 o 
 -11  -5   6      621.84      592.65     58.98 o 
 -10  -5   6     4811.41     4491.73    110.60 o 
  -9  -5   6      124.62       96.56     18.02 o 
  -8  -5   6      174.40      184.94     22.31 o 
  -7  -5   6     3812.24     3832.72     61.80 o 
  -6  -5   6     1216.86     1245.91     29.90 o 
  -5  -5   6    31019.47    31360.95    346.17 o 
  -4  -5   6     3131.59     3121.02     47.63 o 
  -3  -5   6    11182.97    11514.06    134.23 o 
  -2  -5   6     8143.28     8581.42     89.42 o 
  -1  -5   6       43.33       78.50      7.83 o 
   0  -5   6    10507.52    10070.54     91.49 o 
   1  -5   6     1033.72     1017.53     18.73 o 
   2  -5   6    44008.97    44417.72    432.93 o 
   3  -5   6    25077.24    25474.38    253.86 o 
   4  -5   6      628.46      641.52     14.94 o 
   5  -5   6     1002.18     1008.58     37.57 o 
   6  -5   6       81.64       98.28     15.72 o 
   7  -5   6     3971.72     3878.62     55.19 o 
   8  -5   6     3669.20     3699.79     55.34 o 
   9  -5   6     3098.78     3117.48     63.61 o 
  10  -5   6     5248.08     5155.48     75.21 o 
  11  -5   6       50.09       41.36     13.48 o 
  12  -5   6      170.46      146.90     17.38 o 
 -12  -4   6     1218.96     1232.81     81.81 o 
 -11  -4   6     2067.48     2160.28     76.93 o 
 -10  -4   6        1.18       -0.63     26.24 o 
  -9  -4   6     1523.22     1390.68     61.04 o 
  -8  -4   6      748.05      723.44     28.47 o 
  -7  -4   6     4044.92     3865.21     62.09 o 
  -6  -4   6    12096.92    12352.72    149.83 o 
  -5  -4   6     4036.25     4365.46     65.05 o 
  -4  -4   6     9526.30     9532.09    115.28 o 
  -3  -4   6     1886.56     2227.49     39.94 o 
  -2  -4   6      225.13      210.39      9.27 o 
  -1  -4   6     7019.77     7049.24     73.17 o 
   0  -4   6     5302.72     5917.47     87.31 o 
   1  -4   6    38452.07    39248.01    507.74 o 
   2  -4   6     1649.20     1601.07     36.23 o 
   3  -4   6     9899.87    10178.30    125.18 o 
   4  -4   6     1493.16     1512.42     23.16 o 
   5  -4   6      852.35      867.59     23.03 o 
   6  -4   6    13247.89    13407.06    132.68 o 
   7  -4   6     1323.93     1372.78     45.97 o 
   8  -4   6    10446.53    10177.44    147.94 o 
   9  -4   6     2936.50     2823.12     66.79 o 
  10  -4   6      256.95      237.93     14.75 o 
  11  -4   6       62.40       59.43     11.58 o 
  12  -4   6        0.17      -11.39     11.39 o 
  13  -4   6     1393.13     1493.30     51.72 o 
 -12  -3   6      845.43     1035.42     76.22 o 
 -11  -3   6        5.63        4.93     20.76 o 
 -10  -3   6     1092.95     1068.42     68.82 o 
  -9  -3   6      416.09      327.35     53.68 o 
  -8  -3   6    13735.89    13633.90    176.83 o 
  -7  -3   6     2738.94     2779.43     49.89 o 
  -6  -3   6     4186.23     4184.85     55.69 o 
  -5  -3   6     1975.25     1691.30     28.90 o 
  -4  -3   6      295.90      356.60     22.95 o 
  -3  -3   6     7249.15     7152.22     87.77 o 
  -2  -3   6       59.46       38.44      5.28 o 
  -1  -3   6    33203.19    33142.32    334.44 o 
   0  -3   6    29876.35    30923.79    390.36 o 
   1  -3   6     4024.04     4326.71     56.90 o 
   2  -3   6     5134.45     5019.30     59.07 o 
   3  -3   6      552.69      620.68     15.09 o 
   4  -3   6     2009.92     1873.97     29.48 o 
   5  -3   6     9293.54     9158.35     98.35 o 
   6  -3   6     1117.51     1061.21     24.89 o 
   7  -3   6    13976.26    13916.66    157.85 o 
   8  -3   6      377.04      351.90     17.99 o 
   9  -3   6     3232.42     3209.88     50.54 o 
  10  -3   6      611.28      522.82     25.34 o 
  11  -3   6       23.84       16.65     10.26 o 
  12  -3   6     4409.72     4569.42    127.04 o 
  13  -3   6      409.42      475.96     46.77 o 
 -12  -2   6        2.07       -3.21     31.27 o 
 -11  -2   6      123.73      149.40     28.86 o 
 -10  -2   6      576.37      519.72     37.94 o 
  -9  -2   6     8889.05     8952.01    213.52 o 
  -8  -2   6        1.95       -4.62     10.71 o 
  -7  -2   6     6252.45     6346.74     78.65 o 
  -6  -2   6     1187.39     1186.65     25.28 o 
  -5  -2   6      243.00      222.14     10.67 o 
  -4  -2   6     3275.81     3221.70     41.33 o 
  -3  -2   6     1044.64     1115.86     36.14 o 
  -2  -2   6    43132.56    42530.97    454.11 o 
  -1  -2   6    11979.96    12103.09    109.24 o 
   0  -2   6    15686.09    16124.58    182.96 o 
   1  -2   6     8099.05     8162.56     97.65 o 
   2  -2   6     1254.84     1360.18     22.00 o 
   3  -2   6     8648.67     9073.82     99.04 o 
   4  -2   6    11636.50    11940.51    128.30 o 
   5  -2   6    26778.77    26679.10    264.08 o 
   6  -2   6    13136.26    13094.81    153.48 o 
   7  -2   6       19.77       30.61      5.37 o 
   8  -2   6     1431.66     1403.03     25.21 o 
   9  -2   6       64.24       41.11      8.51 o 
  10  -2   6     1334.05     1295.58     29.73 o 
  11  -2   6     4770.24     4769.69     95.27 o 
  12  -2   6      306.76      332.00     18.77 o 
  13  -2   6     5149.49     5427.98    116.68 o 
 -12  -1   6       95.11       52.63     36.71 o 
 -11  -1   6     1557.91     1676.61     67.98 o 
 -10  -1   6     2213.06     2471.99     78.94 o 
  -9  -1   6     2480.89     2571.39     77.09 o 
  -8  -1   6     4309.06     4397.45     80.21 o 
  -7  -1   6      419.81      400.41     18.08 o 
  -6  -1   6        4.87        6.23      6.52 o 
  -5  -1   6     1903.82     1891.22     27.70 o 
  -4  -1   6     1060.14      909.72     22.02 o 
  -3  -1   6    36694.09    36016.43    347.52 o 
  -2  -1   6      316.07      327.81     16.14 o 
  -1  -1   6    22252.09    22396.96    246.52 o 
   0  -1   6     2185.89     2256.68     37.94 o 
   1  -1   6     5765.47     6344.09     77.24 o 
   2  -1   6    17636.26    17980.32    183.04 o 
   3  -1   6        5.83       10.46      4.00 o 
   4  -1   6    71994.48    71209.31    700.18 o 
   5  -1   6    26336.92    26722.75    304.33 o 
   6  -1   6     9147.82     8907.63    132.87 o 
   7  -1   6     3069.05     3013.80     33.91 o 
   8  -1   6      145.16      150.50     11.92 o 
   9  -1   6     4425.88     4141.10     54.86 o 
  10  -1   6     1096.68     1105.36     25.51 o 
  11  -1   6     4030.88     3979.62     62.72 o 
  12  -1   6     3090.76     3063.53     76.73 o 
  13  -1   6      246.72      220.33     19.18 o 
  14  -1   6      742.17      808.17     38.80 o 
 -12   0   6     2682.56     2830.83    110.85 o 
 -11   0   6      101.73      103.98     22.19 o 
 -10   0   6     4223.03     4553.99    113.94 o 
  -9   0   6     3698.61     3627.88    121.27 o 
  -8   0   6      179.07      197.66     18.61 o 
  -7   0   6       77.28       99.18     10.95 o 
  -6   0   6      181.17      165.60     18.52 o 
  -5   0   6     6198.60     6299.11     67.14 o 
  -4   0   6     9400.42     9376.78     91.52 o 
  -3   0   6     9868.73     9802.16    102.92 o 
  -2   0   6    22479.63    22424.18    277.28 o 
  -1   0   6     8946.76     9403.03    108.52 o 
   0   0   6     1175.23     1168.63     66.34 o 
   1   0   6    14753.65    15277.46    249.64 o 
   2   0   6    46125.31    46546.77    421.72 o 
   3   0   6    77219.70    74749.29    732.13 o 
   4   0   6      580.30      670.90     16.96 o 
   5   0   6    12259.09    12056.58    144.90 o 
   6   0   6     2789.42     2738.10     44.78 o 
   7   0   6      266.18      285.10      7.92 o 
   8   0   6     1791.00     1746.10     28.35 o 
   9   0   6      405.69      402.13     19.18 o 
  10   0   6    12039.27    12211.27    133.61 o 
  11   0   6     1759.78     1817.49     35.30 o 
  12   0   6     1710.98     1761.59     39.02 o 
  13   0   6     2219.41     2300.98     47.34 o 
  14   0   6        8.74       -6.09     17.72 o 
 -12   1   6      778.75      812.80     48.57 o 
 -11   1   6     4183.50     4264.41    128.96 o 
 -10   1   6      107.51       95.34     19.47 o 
  -9   1   6      941.84      890.77     35.86 o 
  -8   1   6      200.93      198.66     18.87 o 
  -7   1   6      663.11      621.22     21.17 o 
  -6   1   6    13394.49    13383.96    160.53 o 
  -5   1   6     3384.00     3242.27     74.58 o 
  -4   1   6    21428.24    21646.45    272.66 o 
  -3   1   6     7627.17     7212.57     79.11 o 
  -2   1   6       18.31       29.51      4.48 o 
  -1   1   6     1323.39     1492.93     31.22 o 
   0   1   6     1133.62     1140.96     34.94 o 
   1   1   6    27969.72    27756.88    405.63 o 
   2   1   6     7571.28     7304.39    123.62 o 
   4   1   6    18074.46    17576.69    202.59 o 
   5   1   6      183.08      184.85     10.03 o 
   6   1   6     3640.03     3885.02     47.76 o 
   7   1   6     6327.98     6530.11     64.22 o 
   8   1   6     1288.66     1247.68     22.83 o 
   9   1   6    25090.59    25205.21    251.40 o 
  10   1   6      117.59      113.88     11.08 o 
  11   1   6     5282.27     5161.44     68.67 o 
  12   1   6      301.28      288.90     16.02 o 
  13   1   6       36.02        2.17     11.71 o 
  14   1   6      790.11      808.78     32.24 o 
 -11   2   6       10.49       13.41     22.77 o 
 -10   2   6      267.29      210.11     23.23 o 
  -9   2   6      101.92       89.22     18.07 o 
  -8   2   6      900.32      957.95     35.92 o 
  -7   2   6    13034.21    13083.03    141.35 o 
  -6   2   6      239.64      275.85     13.53 o 
  -5   2   6    17638.08    17573.89    177.28 o 
  -4   2   6     1903.30     2098.39     29.82 o 
  -3   2   6      506.24      459.08     12.03 o 
  -2   2   6     1960.26     2016.30     38.48 o 
  -1   2   6     1088.50     1124.64     23.65 o 
   0   2   6    28056.01    26506.13    254.70 o 
   1   2   6      382.42      413.01     13.08 o 
   2   2   6     5817.84     5517.03     68.41 o 
   3   2   6     2426.58     2246.76     60.93 o 
   4   2   6     1317.77     1209.71    105.28 o 
   5   2   6     8485.93     9481.43    116.84 o 
   6   2   6     4625.16     4998.49     58.84 o 
   7   2   6    17766.19    17663.53    148.30 o 
   8   2   6     9351.98     9440.91    101.95 o 
   9   2   6     4299.51     4230.46     55.31 o 
  10   2   6     9941.24     9804.94    110.52 o 
  11   2   6      123.52      101.67     11.56 o 
  12   2   6       62.78       73.90     14.48 o 
  13   2   6     1153.92     1093.18     38.65 o 
  14   2   6      759.35      785.29     38.80 o 
 -11   3   6      227.69      311.17     44.95 o 
 -10   3   6      160.41      154.87     22.86 o 
  -9   3   6     3954.64     3906.75     80.37 o 
  -8   3   6      667.45      702.15     36.11 o 
  -7   3   6    10931.36    10858.54    138.47 o 
  -6   3   6     5350.42     5322.66     62.74 o 
  -5   3   6      725.08      691.59     17.90 o 
  -4   3   6      536.28      467.05     15.14 o 
  -3   3   6      694.80      752.95     15.87 o 
  -2   3   6    19790.05    19593.46    201.41 o 
  -1   3   6    15663.06    15419.79    175.51 o 
   0   3   6      362.51      496.81     10.82 o 
   1   3   6    68222.91    65227.14    864.93 o 
   2   3   6     9844.28    10460.11    122.09 o 
   3   3   6    12262.95    12877.35    174.35 o 
   4   3   6      574.57      653.01     18.72 o 
   5   3   6       99.43       98.19     19.30 o 
   6   3   6    46288.32    46775.77    376.14 o 
   7   3   6     3085.25     3121.99     33.35 o 
   8   3   6    21550.28    21871.06    200.91 o 
   9   3   6     8887.58     8882.73     99.10 o 
  10   3   6     2409.64     2351.21     38.48 o 
  11   3   6      246.58      241.77     14.12 o 
  12   3   6      301.39      292.78     28.98 o 
  13   3   6     3039.38     3091.51     52.09 o 
  14   3   6     1760.77     1712.84     41.70 o 
  15   3   6      813.17      912.01     80.27 o 
 -11   4   6      100.64       69.80     33.78 o 
 -10   4   6     1954.62     2041.18     58.64 o 
  -9   4   6      197.53      214.22     23.17 o 
  -8   4   6     7442.40     7528.17    123.99 o 
  -7   4   6     2077.60     2115.31     53.46 o 
  -6   4   6      922.82      907.30     24.11 o 
  -5   4   6     1562.14     1585.75     27.70 o 
  -4   4   6       52.82       33.68      6.60 o 
  -3   4   6    13717.36    13513.51    128.61 o 
  -2   4   6     8850.60     9474.04    101.93 o 
  -1   4   6     8076.19     7259.37     89.72 o 
   0   4   6    18844.95    18484.53    267.45 o 
   1   4   6      440.30      402.82     10.41 o 
   2   4   6    44783.77    45847.34    467.61 o 
   3   4   6     1625.93     1717.52     18.54 o 
   4   4   6      139.21      122.81     11.60 o 
   5   4   6    34336.22    34191.78    296.68 o 
   6   4   6     6257.10     6534.35    105.66 o 
   7   4   6    47734.68    48314.37    424.83 o 
   8   4   6     1960.35     2049.22     29.38 o 
   9   4   6      679.80      665.33     18.21 o 
  10   4   6        9.56       21.34      8.21 o 
  11   4   6     1996.12     2041.27     37.16 o 
  12   4   6     8195.03     8121.88     99.15 o 
  13   4   6      302.18      334.97     18.57 o 
  14   4   6     3358.19     3406.69     66.21 o 
  15   4   6     1189.69     1276.34     38.70 o 
 -11   5   6      410.16      409.73     51.51 o 
 -10   5   6     1341.37     1374.50     49.40 o 
  -9   5   6     6439.09     6580.20    117.09 o 
  -8   5   6       66.40      105.42     16.34 o 
  -7   5   6     2274.46     2422.59     49.28 o 
  -6   5   6     1476.76     1439.24     30.95 o 
  -5   5   6      740.20      757.13     19.37 o 
  -4   5   6     7594.19     7425.44    121.46 o 
  -3   5   6      290.96      408.28     13.61 o 
  -2   5   6    26527.59    24753.80    246.29 o 
  -1   5   6     4518.08     4371.31     59.89 o 
   0   5   6     9267.01     9463.81    112.60 o 
   1   5   6     4709.23     5289.85     57.95 o 
   2   5   6      133.76      138.07      7.44 o 
   3   5   6     7977.64     7287.81    105.83 o 
   4   5   6     1281.45     1148.62     17.45 o 
   5   5   6    13913.49    13480.96    135.83 o 
   6   5   6    43979.95    44774.36    429.76 o 
   7   5   6      394.27      357.92     18.30 o 
   8   5   6     2822.00     2768.38     36.32 o 
   9   5   6      817.20      816.79     19.25 o 
  10   5   6      791.37      773.76     21.36 o 
  11   5   6     8369.45     8465.65    118.05 o 
  12   5   6      833.74      837.96     26.13 o 
  13   5   6     5921.65     5843.40     79.24 o 
  14   5   6      161.69      128.04     16.05 o 
  15   5   6      129.62      109.71     19.50 o 
 -10   6   6     1461.29     1464.97     64.20 o 
  -9   6   6     1270.68     1297.27     46.75 o 
  -8   6   6     3683.68     3578.10     66.70 o 
  -7   6   6       68.29       58.43     13.87 o 
  -6   6   6     1141.06     1139.88     39.02 o 
  -5   6   6     3170.48     3260.53     55.28 o 
  -4   6   6     4873.08     4868.81     57.68 o 
  -3   6   6    19642.39    19444.80    180.11 o 
  -2   6   6      297.32      354.04     13.42 o 
  -1   6   6    14378.79    14388.51    148.66 o 
   0   6   6       79.74      104.93      8.64 o 
   1   6   6       46.26       85.22      6.98 o 
   2   6   6    12504.02    12237.11    139.40 o 
   3   6   6      382.89      403.02     15.23 o 
   4   6   6    40764.78    40502.77    413.40 o 
   5   6   6     8284.79     8279.19     87.85 o 
   6   6   6    11243.07    11791.24    122.09 o 
   7   6   6     1001.00      996.43     24.35 o 
   8   6   6       28.89       11.82      4.84 o 
   9   6   6     7177.52     6985.49     75.75 o 
  10   6   6     2476.25     2523.93     40.64 o 
  11   6   6     3963.63     3909.17     56.23 o 
  12   6   6     6102.00     6149.32     80.42 o 
  13   6   6        7.45      -11.20     11.20 o 
  14   6   6      525.06      490.75     22.73 o 
  15   6   6       16.14      -13.42     24.57 o 
 -10   7   6     1307.49     1296.61     81.95 o 
  -9   7   6     1182.48     1206.68     46.36 o 
  -8   7   6       13.91       -9.39     12.78 o 
  -7   7   6     1444.11     1467.66     39.59 o 
  -6   7   6       40.22       52.60     13.11 o 
  -5   7   6    11332.98    11122.80    140.70 o 
  -4   7   6     7992.32     8073.08     86.18 o 
  -3   7   6     3954.38     3939.82     48.75 o 
  -2   7   6    12251.03    12456.28    133.62 o 
  -1   7   6      673.90      709.84     17.38 o 
   0   7   6      740.41      584.64     18.00 o 
   1   7   6     4976.88     4561.09     60.74 o 
   2   7   6    16559.55    16408.15    184.87 o 
   3   7   6    52884.05    51464.64    640.64 o 
   4   7   6        4.27       15.83      5.08 o 
   5   7   6     6625.07     6701.96     73.95 o 
   6   7   6     1060.13     1196.32     21.49 o 
   7   7   6     1877.09     1780.56     28.66 o 
   8   7   6     9867.13     9901.08    108.59 o 
   9   7   6       98.10      103.29     10.20 o 
  10   7   6    15540.65    15563.00    152.25 o 
  11   7   6     1811.99     1831.25     40.03 o 
  12   7   6     1998.58     1932.81     38.29 o 
  13   7   6      538.31      485.71     21.22 o 
  14   7   6        0.96      -11.99     11.99 o 
  15   7   6     1515.23     1570.58    147.84 o 
  -9   8   6      105.14      135.97     35.60 o 
  -8   8   6      446.84      449.94     29.26 o 
  -7   8   6      902.63      884.08     44.69 o 
  -6   8   6    12550.22    12810.16    162.73 o 
  -5   8   6     1110.60     1106.33     36.68 o 
  -4   8   6     9283.88     9308.26     98.24 o 
  -3   8   6     2312.69     2321.66     35.03 o 
  -2   8   6        3.73        8.08      6.43 o 
  -1   8   6     3670.99     3689.63     49.42 o 
   0   8   6      281.10      282.73     11.22 o 
   1   8   6    27778.45    28128.16    310.94 o 
   2   8   6    16822.04    16755.39    190.68 o 
   3   8   6     6081.31     6137.58    118.36 o 
   4   8   6    18110.27    18113.09    264.39 o 
   5   8   6      353.55      379.41     11.94 o 
   6   8   6      107.83      142.54      8.79 o 
   7   8   6     6630.98     6601.97     76.52 o 
   8   8   6     7884.54     7917.16     90.52 o 
   9   8   6    30816.78    30419.18    303.17 o 
  10   8   6      171.73      157.31     11.13 o 
  11   8   6     2454.03     2442.84     41.86 o 
  12   8   6        7.29       -9.19      9.19 o 
  13   8   6      579.30      596.94     23.46 o 
  14   8   6     2062.88     2152.29     48.72 o 
  15   8   6        4.72       30.85     26.31 o 
  -9   9   6      144.61      188.68     35.32 o 
  -8   9   6     1823.83     1806.36     68.18 o 
  -7   9   6     6125.27     6129.26    128.80 o 
  -6   9   6      617.91      726.10     33.35 o 
  -5   9   6     5198.50     5070.47     91.28 o 
  -4   9   6      171.49      171.93     16.79 o 
  -3   9   6      314.23      264.95     14.26 o 
  -2   9   6     1745.24     1702.23     36.44 o 
  -1   9   6     2056.41     2084.53     43.47 o 
   0   9   6    19291.42    18871.68    217.09 o 
   1   9   6      789.19      890.02     26.63 o 
   2   9   6    24654.26    24986.77    246.05 o 
   3   9   6     9312.13     9719.89    104.51 o 
   4   9   6     1405.71     1483.54     29.33 o 
   5   9   6      918.83      914.30     21.22 o 
   6   9   6     1320.42     1387.45     24.97 o 
   7   9   6    20955.39    20940.93    212.27 o 
   8   9   6     8218.60     8220.66     94.16 o 
   9   9   6     3902.01     3723.81     72.04 o 
  10   9   6     5394.81     5368.99     64.66 o 
  11   9   6       15.76       15.95      9.43 o 
  12   9   6      552.37      544.56     21.18 o 
  13   9   6     1302.89     1262.50     32.34 o 
  14   9   6      670.32      660.83     31.23 o 
  15   9   6     3794.86     3930.15    138.76 o 
  -8  10   6      672.12      599.81     42.31 o 
  -7  10   6     2907.30     2965.07     71.05 o 
  -6  10   6     2982.60     3158.32     70.65 o 
  -5  10   6       86.02       81.58     16.41 o 
  -4  10   6        5.61       10.73     12.45 o 
  -3  10   6      501.10      480.31     21.09 o 
  -2  10   6     7714.64     7541.31    155.07 o 
  -1  10   6     8704.42     8581.90    112.23 o 
   0  10   6      363.99      359.78     22.60 o 
   1  10   6     9842.74     9956.13    124.85 o 
   2  10   6     2827.51     2942.14     48.81 o 
   3  10   6        9.67       28.09      7.35 o 
   4  10   6     2666.93     2759.14     45.56 o 
   5  10   6     1001.93     1056.55     25.63 o 
   6  10   6    27611.01    28341.57    371.73 o 
   7  10   6      995.97     1007.60     26.40 o 
   8  10   6     7953.51     8145.71    105.62 o 
   9  10   6     4179.84     4125.85     63.79 o 
  10  10   6       37.04       43.44     10.70 o 
  11  10   6      982.69      951.48     26.43 o 
  12  10   6      164.61      197.56     16.82 o 
  13  10   6     4782.09     4810.04     86.86 o 
  14  10   6     2784.97     2914.95     75.05 o 
  15  10   6      529.46      489.04     33.49 o 
  -8  11   6     2808.38     3072.65     96.04 o 
  -7  11   6      996.40     1002.12     52.81 o 
  -6  11   6      269.23      268.57     24.64 o 
  -5  11   6      234.91      203.09     21.24 o 
  -4  11   6       84.73       57.08     15.06 o 
  -3  11   6     3856.94     3971.14     76.88 o 
  -2  11   6     2064.29     2120.11     44.22 o 
  -1  11   6     3337.89     3233.81     56.02 o 
   0  11   6     5143.64     5148.09    136.03 o 
   1  11   6      130.05      110.13     11.40 o 
   2  11   6     2881.59     2923.20     59.38 o 
   3  11   6      512.55      522.80     37.24 o 
   4  11   6     2224.16     2251.74     41.41 o 
   5  11   6    17563.51    17575.30    204.15 o 
   6  11   6      923.18      961.97     37.32 o 
   7  11   6     8033.31     8126.26    126.66 o 
   8  11   6        4.83        7.62      9.55 o 
   9  11   6      394.48      409.36     19.13 o 
  10  11   6     3332.68     3210.04     56.04 o 
  11  11   6      600.01      666.83     32.07 o 
  12  11   6     9814.31     9862.77    129.29 o 
  13  11   6      222.47      217.99     23.49 o 
  14  11   6     1548.49     1614.92     54.95 o 
  -7  12   6      296.92      280.35     33.88 o 
  -6  12   6       21.48       -4.58     16.28 o 
  -5  12   6     1033.40     1121.24     41.87 o 
  -4  12   6     1036.25     1108.97     40.27 o 
  -3  12   6        5.15       33.10     14.22 o 
  -2  12   6     8019.70     8075.53    127.26 o 
  -1  12   6     3760.30     3876.64     64.88 o 
   0  12   6     3141.22     3053.82     64.65 o 
   1  12   6     3485.88     3394.86     68.29 o 
   2  12   6        8.12       11.92     12.35 o 
   3  12   6    18130.33    18555.89    256.46 o 
   4  12   6     4159.53     4223.35     65.34 o 
   5  12   6     9901.90     9776.62    124.32 o 
   6  12   6    10569.86    10626.69    133.89 o 
   7  12   6       45.50       43.18      9.96 o 
   8  12   6      334.99      325.79     20.46 o 
   9  12   6     1365.88     1415.17     34.76 o 
  10  12   6     4057.54     4203.70     68.64 o 
  11  12   6     7177.09     7201.50    147.41 o 
  12  12   6      861.98      945.30     29.19 o 
  13  12   6     2832.30     2929.91     74.61 o 
  14  12   6      121.25       89.80     25.76 o 
  -6  13   6     1956.46     2131.13     78.06 o 
  -5  13   6     2687.47     2666.57     66.86 o 
  -4  13   6     2259.52     2191.04     57.68 o 
  -3  13   6     6312.08     6293.37    128.66 o 
  -2  13   6      331.14      348.69     34.81 o 
  -1  13   6      732.67      700.19     39.00 o 
   0  13   6      143.17      138.75     16.78 o 
   1  13   6     1392.17     1407.38     41.98 o 
   2  13   6    20047.96    18970.73    265.23 o 
   3  13   6       13.46       47.55     13.76 o 
   4  13   6    21066.96    21177.11    246.04 o 
   5  13   6     3936.08     3976.16     64.10 o 
   6  13   6     3225.98     3154.43     55.14 o 
   7  13   6      178.66      158.39     13.74 o 
   8  13   6      336.71      359.75     18.80 o 
   9  13   6     5545.09     5443.35     98.12 o 
  10  13   6     2042.34     2065.45     45.16 o 
  11  13   6     2576.87     2535.27     53.07 o 
  12  13   6     4907.43     4904.92     80.52 o 
  13  13   6       19.89       12.51     19.13 o 
  14  13   6       12.10        3.49     24.01 o 
  -6  14   6        1.61        8.24     27.50 o 
  -5  14   6     3850.67     4042.55    114.54 o 
  -4  14   6     2623.84     2707.06     66.85 o 
  -3  14   6      886.11      951.81     38.98 o 
  -2  14   6     1376.98     1404.80     44.47 o 
  -1  14   6       23.73       10.52     13.34 o 
   0  14   6     5854.13     5600.83    101.85 o 
   1  14   6     2937.35     2912.45     66.09 o 
   2  14   6     2647.16     2680.45     61.63 o 
   3  14   6     9143.39     9055.62    144.06 o 
   4  14   6      374.35      353.13     22.45 o 
   5  14   6      910.14      903.63     28.48 o 
   6  14   6        3.09       21.71     10.16 o 
   7  14   6     1640.19     1660.19     38.92 o 
   8  14   6    15155.13    14935.60    184.14 o 
   9  14   6        0.92       27.76     18.96 o 
  10  14   6     5748.52     5815.68    106.45 o 
  11  14   6      763.64      723.18     34.01 o 
  12  14   6      753.34      681.05     32.84 o 
  13  14   6        0.83       10.89     23.45 o 
  14  14   6       13.89       22.06     26.38 o 
  -5  15   6      256.30      192.93     42.02 o 
  -4  15   6      789.70      767.39     38.03 o 
  -3  15   6      373.54      303.48     38.44 o 
  -2  15   6       26.67       15.47     18.61 o 
  -1  15   6     2591.25     2529.44     76.59 o 
   0  15   6      295.74      307.14     23.78 o 
   1  15   6     7196.95     7207.05    124.72 o 
   2  15   6     3104.22     3080.36     69.49 o 
   3  15   6     1914.83     1826.44     64.84 o 
   4  15   6      294.04      308.76     22.45 o 
   5  15   6        4.41       11.48     10.59 o 
   6  15   6     3904.68     3684.71     64.56 o 
   7  15   6     4854.03     4736.21     76.78 o 
   8  15   6     3433.75     3365.77     83.30 o 
   9  15   6     4881.46     4779.64     78.58 o 
  10  15   6       49.88       62.09     14.60 o 
  11  15   6      602.11      573.87     26.62 o 
  12  15   6      193.23      187.28     33.09 o 
  13  15   6      153.25      164.31     33.22 o 
  -4  16   6      172.05      116.43     37.69 o 
  -3  16   6      612.92      580.66     33.80 o 
  -2  16   6     1358.74     1383.11     59.80 o 
  -1  16   6     1139.39     1102.83     52.52 o 
   0  16   6     7928.15     7847.50    137.57 o 
   1  16   6      527.75      612.48     32.44 o 
   2  16   6     3647.64     3589.47     87.01 o 
   3  16   6     1084.11     1009.50     66.44 o 
   4  16   6      419.87      422.25     26.33 o 
   5  16   6     7185.93     6993.80    122.63 o 
   6  16   6      194.47      195.84     17.90 o 
   7  16   6     7219.51     7195.62    105.69 o 
   8  16   6     6640.04     6835.89    102.15 o 
   9  16   6      571.08      593.71     27.43 o 
  10  16   6      327.99      292.18     25.12 o 
  11  16   6        0.43       19.44     19.37 o 
  12  16   6     2840.04     2861.67    109.45 o 
  13  16   6     1296.47     1456.17     78.32 o 
  -3  17   6      514.34      489.30     54.44 o 
  -2  17   6     2799.47     2744.16     98.21 o 
  -1  17   6     3462.58     3438.01     97.73 o 
   0  17   6      252.39      236.07     29.87 o 
   1  17   6     1756.11     1786.87     54.11 o 
   2  17   6      199.73      186.44     26.47 o 
   3  17   6      792.16      788.21     36.26 o 
   4  17   6     3774.21     3600.44    122.70 o 
   5  17   6     1990.84     2002.27     61.67 o 
   6  17   6    11312.79    11112.48    178.13 o 
   7  17   6      358.01      364.05     27.13 o 
   8  17   6     4582.25     4779.62     97.10 o 
   9  17   6      675.19      702.84     35.07 o 
  10  17   6       81.72       66.81     18.93 o 
  11  17   6     2243.66     2144.27     93.67 o 
  12  17   6       99.67      167.66     34.62 o 
  -2  18   6     1015.17     1091.82     74.69 o 
  -1  18   6     1986.78     2038.20     75.70 o 
   0  18   6     1735.16     1838.84     70.81 o 
   1  18   6        4.15      -17.55     17.55 o 
   2  18   6     1022.72     1027.13     43.17 o 
   3  18   6     1007.12      966.76     41.68 o 
   4  18   6     6285.44     6064.77    115.55 o 
   5  18   6     7489.34     7409.78    133.43 o 
   6  18   6     1120.91     1031.29     43.54 o 
   7  18   6     2639.68     2544.35    126.92 o 
   8  18   6       11.45      -10.09     19.93 o 
   9  18   6      304.02      314.51     31.09 o 
  10  18   6     1795.83     1869.39     87.67 o 
  11  18   6      490.83      523.08     49.14 o 
   0  19   6       49.57      -25.97     25.97 o 
   1  19   6      524.05      420.66     55.70 o 
   2  19   6       87.27      100.26     21.99 o 
   3  19   6     8736.25     8935.42    155.96 o 
   4  19   6     2984.87     3157.91     94.90 o 
   5  19   6     4851.35     4856.18    126.77 o 
   6  19   6     2109.91     2106.96     62.16 o 
   7  19   6       10.67       15.83     19.75 o 
   8  19   6      654.10      568.28     39.27 o 
   9  19   6      394.56      379.16     34.18 o 
  10  19   6     3040.20     2948.93    115.73 o 
   2  20   6     6575.73     7030.85    209.68 o 
   3  20   6        9.42       78.87     25.25 o 
   4  20   6     4264.11     4296.09    114.25 o 
   5  20   6      425.44      409.05     37.23 o 
   6  20   6        5.84       12.31     21.91 o 
   7  20   6      992.83      968.27     65.47 o 
   8  20   6      114.22      114.19     36.30 o 
   9  20   6     7085.50     7415.45    214.85 o 
  -5 -19   7        0.69        2.65     26.80 o 
  -4 -19   7     5618.26     5697.81    119.86 o 
  -3 -19   7     1183.95     1157.83     47.86 o 
  -2 -19   7      247.08      210.20     36.30 o 
  -1 -19   7        0.76       11.42     16.76 o 
  -7 -18   7     2257.48     2220.77     97.16 o 
  -6 -18   7     1318.16     1282.79     71.20 o 
  -5 -18   7     7127.37     7140.07    159.20 o 
  -4 -18   7       80.00      123.32     19.42 o 
  -3 -18   7      672.69      666.50     31.07 o 
  -2 -18   7        9.59       -6.26     12.29 o 
  -1 -18   7      639.26      627.21     31.76 o 
   0 -18   7     3967.21     4162.75     79.62 o 
   1 -18   7       31.39       42.86     17.59 o 
   2 -18   7     3927.16     3958.29    104.70 o 
  -8 -17   7      731.27      665.06     55.56 o 
  -7 -17   7     3956.52     3913.33    138.41 o 
  -6 -17   7     2634.56     2592.87     62.37 o 
  -5 -17   7     1110.10     1098.11     35.77 o 
  -4 -17   7     1274.14     1349.47     38.67 o 
  -3 -17   7        0.10      -12.37     12.37 o 
  -2 -17   7     1817.83     1787.88     39.65 o 
  -1 -17   7     2040.01     2075.50     46.10 o 
   0 -17   7      961.86     1002.38     52.46 o 
   1 -17   7     6496.10     6538.41    121.00 o 
   2 -17   7      154.03      159.32     16.67 o 
   3 -17   7      734.25      725.32     29.90 o 
  -9 -16   7       78.01       94.23     32.25 o 
  -8 -16   7     7354.85     7182.04    203.26 o 
  -7 -16   7      674.07      701.60     47.90 o 
  -6 -16   7     3004.24     2867.90     58.83 o 
  -5 -16   7      515.24      486.83     24.13 o 
  -4 -16   7        1.95       -0.09     12.05 o 
  -3 -16   7     2257.49     2327.21     57.63 o 
  -2 -16   7      233.77      312.76     18.26 o 
  -1 -16   7     6188.22     6276.62     84.62 o 
   0 -16   7     5893.52     5887.69     87.78 o 
   1 -16   7      514.77      545.34     23.59 o 
   2 -16   7     1618.34     1609.61     38.81 o 
   3 -16   7        0.24       -9.07     10.68 o 
   4 -16   7      943.34      966.05     32.61 o 
   5 -16   7     1989.21     1897.04    108.05 o 
 -10 -15   7     1455.70     1576.09     86.13 o 
  -9 -15   7     5178.69     5068.20    160.68 o 
  -8 -15   7      222.75      224.59     29.08 o 
  -7 -15   7     5882.92     5791.25     92.30 o 
  -6 -15   7      168.34      157.09     17.06 o 
  -5 -15   7      190.02      156.76     16.62 o 
  -4 -15   7     3148.73     3129.61    118.62 o 
  -3 -15   7      476.11      443.07     34.90 o 
  -2 -15   7    19133.76    18703.07    223.05 o 
  -1 -15   7     2075.47     2145.43     72.56 o 
   0 -15   7     2207.78     2173.74     44.46 o 
   1 -15   7      197.98      186.07     19.21 o 
   2 -15   7       63.71       60.38     16.87 o 
   3 -15   7     2840.49     2820.18     48.04 o 
   4 -15   7      153.35      147.19     14.48 o 
   5 -15   7     3993.49     3990.62     65.52 o 
   6 -15   7     3341.20     3527.56    106.79 o 
 -10 -14   7     1255.47     1292.00     76.92 o 
  -9 -14   7     2871.46     2951.88    114.19 o 
  -8 -14   7     3564.03     3529.89     81.08 o 
  -7 -14   7      186.61      177.73     18.10 o 
  -6 -14   7      953.38      847.81     30.17 o 
  -5 -14   7      254.49      235.83     18.00 o 
  -4 -14   7     6042.64     5688.46     85.65 o 
  -3 -14   7    12069.98    11787.90    149.64 o 
  -2 -14   7     1143.08     1137.55     31.92 o 
  -1 -14   7     7235.87     7174.29     90.35 o 
   0 -14   7      471.49      451.71     21.54 o 
   1 -14   7       12.74       19.35      9.67 o 
   2 -14   7     1910.40     1966.66     37.53 o 
   3 -14   7      291.96      348.50     17.32 o 
   4 -14   7    10650.57    10519.43    132.51 o 
   5 -14   7      833.49      827.07     45.22 o 
   6 -14   7     2367.24     2241.67     71.72 o 
   7 -14   7      311.35      337.00     41.18 o 
 -11 -13   7        5.19       21.50     31.41 o 
 -10 -13   7     4253.89     4491.23    150.63 o 
  -9 -13   7     1002.45      983.49     52.09 o 
  -8 -13   7       92.03       80.24     19.55 o 
  -7 -13   7       48.10       50.33     14.32 o 
  -6 -13   7       17.55       15.83     12.54 o 
  -5 -13   7    13318.82    13001.84    163.58 o 
  -4 -13   7     9582.70     9344.07    123.48 o 
  -3 -13   7     4210.37     4241.22     67.18 o 
  -2 -13   7     6562.41     6382.02     89.06 o 
  -1 -13   7       14.26       24.10      9.62 o 
   0 -13   7     1416.85     1361.61     35.26 o 
   1 -13   7     1979.50     1991.15     39.31 o 
   2 -13   7     5410.08     5412.06     71.09 o 
   3 -13   7    12331.99    12224.65    136.18 o 
   4 -13   7      150.18      148.45     12.55 o 
   5 -13   7     2081.12     2161.78     69.66 o 
   6 -13   7       43.31       33.18     10.50 o 
   7 -13   7       29.11       33.67     20.84 o 
   8 -13   7     2165.11     2171.63     92.28 o 
 -11 -12   7     3689.50     3373.31    129.55 o 
 -10 -12   7        2.92       -8.55     17.95 o 
  -9 -12   7        4.20       -6.11     19.06 o 
  -8 -12   7      542.32      474.86     24.26 o 
  -7 -12   7      990.57      975.39     32.22 o 
  -6 -12   7    14224.17    13773.17    172.17 o 
  -5 -12   7       25.55       67.05     13.32 o 
  -4 -12   7    11055.17    10844.08    137.65 o 
  -3 -12   7     4581.49     4569.95     69.49 o 
  -2 -12   7      441.12      474.91     36.65 o 
  -1 -12   7      761.10      745.21     37.24 o 
   0 -12   7       56.13       61.26      8.77 o 
   1 -12   7    10828.91    10771.17    110.99 o 
   2 -12   7     4063.27     4095.23     56.54 o 
   3 -12   7     6240.91     6033.58     75.75 o 
   4 -12   7     3423.39     3279.42     49.09 o 
   5 -12   7       66.95       59.19     10.19 o 
   6 -12   7       44.79       27.95      9.51 o 
   7 -12   7      335.30      348.75     25.50 o 
   8 -12   7     2811.98     2915.31     87.18 o 
 -11 -11   7      337.96      249.61     42.16 o 
 -10 -11   7      433.06      379.78     30.00 o 
  -9 -11   7      139.19      136.16     21.74 o 
  -8 -11   7     4015.58     3842.29     72.28 o 
  -7 -11   7     8210.68     8009.78    112.13 o 
  -6 -11   7     6807.56     6764.40     96.86 o 
  -5 -11   7    16229.02    15799.71    190.31 o 
  -4 -11   7       14.91       17.71      9.51 o 
  -3 -11   7      286.73      272.88     15.10 o 
  -2 -11   7     1510.99     1460.85     31.97 o 
  -1 -11   7      360.11      370.19     16.53 o 
   0 -11   7    15542.21    15843.07    153.18 o 
   1 -11   7     1265.49     1308.03     24.76 o 
   2 -11   7    11553.22    11471.89    124.79 o 
   3 -11   7     2870.69     2769.29     41.87 o 
   4 -11   7      262.67      269.04     13.60 o 
   5 -11   7       68.27       68.92      9.80 o 
   6 -11   7       52.02       75.63     10.72 o 
   7 -11   7     5009.58     4991.21     93.79 o 
   8 -11   7     1932.28     2070.24     57.04 o 
   9 -11   7     1176.50     1168.56     51.96 o 
 -12 -10   7      490.35      397.16     50.95 o 
 -11 -10   7        8.02      -20.43     20.43 o 
 -10 -10   7      158.05      152.16     23.41 o 
  -9 -10   7     4523.05     4456.60     93.31 o 
  -8 -10   7     1583.23     1484.05     39.89 o 
  -7 -10   7     6494.05     6317.35     93.01 o 
  -6 -10   7     8005.58     7933.13    108.39 o 
  -5 -10   7      474.26      425.50     19.58 o 
  -4 -10   7      276.69      267.87     15.22 o 
  -3 -10   7     1214.37     1196.81     28.43 o 
  -2 -10   7     8623.78     8421.59    106.69 o 
  -1 -10   7    10861.48    10540.47    127.70 o 
   0 -10   7     3733.91     3752.07     49.68 o 
   1 -10   7    16542.43    16586.34    158.02 o 
   2 -10   7     2927.66     2883.04     38.17 o 
   3 -10   7     4030.80     4056.63     53.00 o 
   4 -10   7       10.30        5.08     10.43 o 
   5 -10   7     2534.34     2542.65     49.15 o 
   6 -10   7     9161.77     9070.65    113.34 o 
   7 -10   7       44.89       84.23     13.82 o 
   8 -10   7     4873.02     4753.67    172.65 o 
   9 -10   7      850.56      882.28     45.29 o 
  10 -10   7        0.74       18.99     26.11 o 
 -12  -9   7        2.32      -26.52     29.87 o 
 -11  -9   7      252.39      202.08     36.65 o 
 -10  -9   7     3238.89     3249.60     78.73 o 
  -9  -9   7     1644.29     1672.68     53.16 o 
  -8  -9   7     9262.87     9035.44    124.03 o 
  -7  -9   7      699.52      680.82     33.43 o 
  -6  -9   7     1145.75     1151.60     30.85 o 
  -5  -9   7     1855.87     1829.30     37.97 o 
  -4  -9   7       45.24       36.86      9.39 o 
  -3  -9   7     8411.58     8105.69    105.99 o 
  -2  -9   7     4465.20     4570.52     64.19 o 
  -1  -9   7    19127.24    19089.17    193.09 o 
   0  -9   7     8925.54     8960.49     97.67 o 
   1  -9   7     1182.64     1162.47     20.48 o 
   2  -9   7       29.50       57.24     12.48 o 
   3  -9   7      102.57      117.73      7.64 o 
   4  -9   7    11679.82    11556.31    123.64 o 
   5  -9   7     8572.99     8495.06     95.77 o 
   6  -9   7     2007.84     2071.25     35.55 o 
   7  -9   7     6778.72     6563.81     86.66 o 
   8  -9   7       34.73       10.23     14.73 o 
   9  -9   7        5.91       19.78     15.83 o 
  10  -9   7      183.48      176.23     43.14 o 
 -12  -8   7      640.74      581.58     58.21 o 
 -11  -8   7      498.53      417.27     48.58 o 
 -10  -8   7     3092.88     2984.97    110.35 o 
  -9  -8   7     6557.82     6535.14     99.44 o 
  -8  -8   7      412.54      383.37     21.28 o 
  -7  -8   7     1264.18     1344.88     34.82 o 
  -6  -8   7      769.76      693.64     24.59 o 
  -5  -8   7      577.56      542.44     20.95 o 
  -4  -8   7     7006.00     6928.25     91.22 o 
  -3  -8   7     1416.36     1474.44     30.04 o 
  -2  -8   7    15465.91    15179.39    174.37 o 
  -1  -8   7     1590.31     1525.43     25.10 o 
   0  -8   7     7402.56     7716.62     84.19 o 
   1  -8   7     1119.90     1256.68     17.29 o 
   2  -8   7       40.68       47.37      4.60 o 
   3  -8   7     5885.39     5754.33     70.56 o 
   4  -8   7     1096.27     1101.63     27.32 o 
   5  -8   7    13831.39    13594.45    165.63 o 
   6  -8   7     4483.34     4210.16     75.94 o 
   7  -8   7      746.46      721.15     34.62 o 
   8  -8   7       28.61       25.18     14.11 o 
   9  -8   7        9.88       27.39     15.28 o 
  10  -8   7     2657.11     2582.75     64.27 o 
  11  -8   7     1700.27     1804.90     82.64 o 
 -12  -7   7       44.62       58.07     33.22 o 
 -11  -7   7     3653.58     3687.98    127.53 o 
 -10  -7   7     2912.17     2834.22     71.83 o 
  -9  -7   7     1487.16     1464.01     39.54 o 
  -8  -7   7     1546.33     1565.52     45.26 o 
  -7  -7   7       17.89        6.78     10.19 o 
  -6  -7   7     2878.70     2835.45     50.15 o 
  -5  -7   7     4020.13     4114.29     62.56 o 
  -4  -7   7     9992.35     9856.57    121.39 o 
  -3  -7   7    21228.42    21072.92    236.13 o 
  -2  -7   7     1147.03     1086.72     23.14 o 
  -1  -7   7    12251.93    12588.81    129.00 o 
   0  -7   7        0.00        3.57      3.16 o 
   1  -7   7     8522.39     8905.44    108.62 o 
   2  -7   7    32877.19    33119.07    329.23 o 
   3  -7   7     1364.88     1425.54     25.79 o 
   4  -7   7    12680.78    12586.71    151.37 o 
   5  -7   7      602.59      583.29     20.72 o 
   6  -7   7       86.34       59.88     12.68 o 
   7  -7   7      192.10      179.75     16.73 o 
   8  -7   7      538.31      475.96     25.17 o 
   9  -7   7     4695.60     4606.43    112.97 o 
  10  -7   7      422.67      391.03     38.99 o 
  11  -7   7     3702.49     3651.32     94.49 o 
 -12  -6   7     3913.88     3849.21    142.67 o 
 -11  -6   7        8.30       21.28     23.59 o 
 -10  -6   7     2847.11     3036.88     92.00 o 
  -9  -6   7      351.75      341.75     31.20 o 
  -8  -6   7      193.72      170.06     15.73 o 
  -7  -6   7     1340.30     1368.44     34.22 o 
  -6  -6   7       11.64        8.38      9.09 o 
  -5  -6   7    18368.03    17831.56    206.54 o 
  -4  -6   7    10222.80    10424.72    126.55 o 
  -3  -6   7     7543.48     7544.85     94.22 o 
  -2  -6   7     8827.69     8912.52    104.27 o 
  -1  -6   7      120.50      103.54      6.07 o 
   0  -6   7    10478.45    10389.67    122.25 o 
   1  -6   7     6282.67     6309.37     78.90 o 
   2  -6   7    17284.37    17285.05    177.30 o 
   3  -6   7    18988.42    19098.42    195.41 o 
   4  -6   7      339.58      339.21     13.93 o 
   5  -6   7     3137.33     3071.23     76.00 o 
   6  -6   7      702.98      668.34     24.64 o 
   7  -6   7     1535.20     1375.45     43.39 o 
   8  -6   7     1862.21     1810.10     45.40 o 
   9  -6   7      686.71      618.36     44.83 o 
  10  -6   7     4334.81     4317.50    123.11 o 
  11  -6   7      249.01      219.09     23.01 o 
  12  -6   7      199.63      190.28     34.06 o 
 -12  -5   7      533.75      496.84     55.56 o 
 -11  -5   7     2965.77     2992.28     91.72 o 
 -10  -5   7       15.71        6.93     20.00 o 
  -9  -5   7       16.31       16.67     23.61 o 
  -8  -5   7     1158.11     1101.29     32.69 o 
  -7  -5   7     1585.90     1584.24     36.63 o 
  -6  -5   7    11853.89    11710.85    144.56 o 
  -5  -5   7      344.03      302.91     14.89 o 
  -4  -5   7    10599.78    10288.88    124.75 o 
  -3  -5   7     1867.03     1881.85     33.17 o 
  -2  -5   7      747.05      808.68     18.21 o 
  -1  -5   7     1680.88     1520.98     19.71 o 
   0  -5   7        4.69       18.87      8.56 o 
   1  -5   7    26638.56    25629.41    339.39 o 
   2  -5   7    12060.16    12354.13    150.44 o 
   3  -5   7     5697.90     5617.19     77.41 o 
   4  -5   7      824.92      833.04     18.96 o 
   5  -5   7       14.61       17.36      6.65 o 
   6  -5   7     3715.61     3497.00     61.62 o 
   7  -5   7     1538.28     1485.88     37.44 o 
   8  -5   7     4461.13     4364.89     77.90 o 
   9  -5   7     6820.08     6659.89    110.17 o 
  10  -5   7      133.09       96.62     17.24 o 
  11  -5   7       29.74       19.33     15.46 o 
  12  -5   7        8.90       11.95     19.42 o 
 -12  -4   7      814.58      777.99     65.33 o 
 -11  -4   7       23.76       23.94     24.01 o 
 -10  -4   7      265.63      277.99     31.43 o 
  -9  -4   7       18.38       16.65     16.22 o 
  -8  -4   7     4940.83     4895.71     76.83 o 
  -7  -4   7     4046.94     4122.49     65.89 o 
  -6  -4   7     1940.80     1838.02     43.93 o 
  -5  -4   7     9960.89     9802.13    121.69 o 
  -4  -4   7       43.47       35.06      7.60 o 
  -3  -4   7      213.49      204.00     10.26 o 
  -2  -4   7     4117.57     3987.69     52.79 o 
  -1  -4   7     5254.89     5159.47     49.43 o 
   0  -4   7    20877.01    19752.70    602.53 o 
   1  -4   7      264.39      291.92     18.36 o 
   2  -4   7    17294.18    17315.92    202.87 o 
   3  -4   7     3990.98     4240.34     54.35 o 
   4  -4   7       98.97       90.14      7.75 o 
   5  -4   7     9833.14     9591.36    116.34 o 
   6  -4   7       63.61       90.47     11.65 o 
   7  -4   7    17556.81    17370.26    231.53 o 
   8  -4   7     5087.10     4984.09     84.13 o 
   9  -4   7     1623.80     1587.63     53.26 o 
  10  -4   7     1261.53     1205.39     38.93 o 
  11  -4   7       18.81        8.00     15.29 o 
  12  -4   7      998.59      928.19     46.12 o 
  13  -4   7      694.13      756.78     59.33 o 
 -12  -3   7       48.31       69.38     35.32 o 
 -11  -3   7      189.55      190.66     43.83 o 
 -10  -3   7      110.95      116.78     25.53 o 
  -9  -3   7     6398.62     6323.62    171.92 o 
  -8  -3   7     1328.42     1402.31     36.68 o 
  -7  -3   7     3248.01     3314.31     57.20 o 
  -6  -3   7     3543.00     3533.52     56.68 o 
  -5  -3   7     1297.40     1285.89     28.89 o 
  -4  -3   7      388.51      310.31     17.33 o 
  -3  -3   7      156.45      113.50      9.49 o 
  -2  -3   7     9617.25     9056.32    105.74 o 
  -1  -3   7    24260.90    23992.45    209.98 o 
   0  -3   7     5745.43     5937.09     81.89 o 
   1  -3   7    10287.57    10381.33    123.76 o 
   2  -3   7       38.25       72.59      6.37 o 
   3  -3   7      117.43      122.50      7.94 o 
   4  -3   7     6045.50     6040.80     72.29 o 
   5  -3   7     5669.25     5696.22     77.71 o 
   6  -3   7    29767.07    29504.42    325.47 o 
   7  -3   7       45.99       36.18      8.84 o 
   8  -3   7     4341.65     4302.60     74.54 o 
   9  -3   7      615.53      634.44     26.98 o 
  10  -3   7      117.39       84.33     14.89 o 
  11  -3   7     2063.03     2114.80     56.39 o 
  12  -3   7       63.48      101.57     19.77 o 
  13  -3   7     5917.45     5917.85    131.22 o 
 -12  -2   7        6.08      -28.90     28.90 o 
 -11  -2   7     1137.08     1200.39     58.69 o 
 -10  -2   7     2844.21     2946.95     88.24 o 
  -9  -2   7     1242.07     1244.69     54.02 o 
  -8  -2   7     7802.58     8019.17    110.83 o 
  -7  -2   7      791.58      820.22     26.77 o 
  -6  -2   7      285.80      285.84     15.18 o 
  -5  -2   7      357.99      402.31     16.89 o 
  -4  -2   7      740.42      720.89     20.16 o 
  -3  -2   7    27756.74    28633.95    279.18 o 
  -2  -2   7    20607.10    21803.71    239.09 o 
  -1  -2   7    47114.57    48123.66    467.27 o 
   0  -2   7    21139.49    21512.37    242.53 o 
   1  -2   7     1773.78     1829.56     39.71 o 
   2  -2   7     6575.77     7326.50     81.81 o 
   3  -2   7      681.29      683.60     15.99 o 
   4  -2   7    40664.36    40554.39    405.76 o 
   5  -2   7    27623.01    28034.51    320.16 o 
   6  -2   7     2407.44     2429.33     49.22 o 
   7  -2   7     6003.37     6349.22     84.82 o 
   8  -2   7      160.68      170.62     12.61 o 
   9  -2   7      147.65      130.14     13.36 o 
  10  -2   7     1929.47     1939.22     37.13 o 
  11  -2   7     1071.92     1109.17     26.04 o 
  12  -2   7     6243.49     6196.82    111.29 o 
  13  -2   7        2.64       29.06     21.20 o 
 -12  -1   7     1345.70     1220.39     80.83 o 
 -11  -1   7      371.04      389.36     69.31 o 
 -10  -1   7     1803.31     2021.69    122.50 o 
  -9  -1   7     2608.11     2847.38    122.22 o 
  -8  -1   7      250.91      197.08     22.04 o 
  -7  -1   7       12.34        6.88      9.87 o 
  -6  -1   7      213.90      207.57     13.86 o 
  -5  -1   7     2364.42     2338.21     41.35 o 
  -4  -1   7    16920.97    17208.80    174.73 o 
  -3  -1   7     5279.74     5329.62     88.12 o 
  -2  -1   7    37702.87    37805.75    547.37 o 
  -1  -1   7     4913.57     5320.62     56.18 o 
   0  -1   7    10046.08    10753.60    147.54 o 
   1  -1   7      766.03      765.70     16.42 o 
   2  -1   7     6301.07     6692.42     74.78 o 
   3  -1   7    51065.74    51082.90    505.18 o 
   4  -1   7     4577.41     4748.73     58.26 o 
   5  -1   7    33218.82    33583.51    379.41 o 
   6  -1   7    17955.91    18066.62    183.83 o 
   7  -1   7       93.96      105.02      9.47 o 
   8  -1   7     1954.37     1961.17     38.05 o 
   9  -1   7      307.56      300.44     16.68 o 
  10  -1   7     7457.53     7254.80     85.28 o 
  11  -1   7     3387.20     3417.29     50.01 o 
  12  -1   7      575.63      607.21     24.16 o 
  13  -1   7     2446.43     2412.63     73.18 o 
  14  -1   7       29.27      -15.38     32.04 o 
 -12   0   7       30.98       11.73     34.76 o 
 -11   0   7     1866.32     1953.57     98.14 o 
 -10   0   7      888.19      939.69     51.96 o 
  -9   0   7      369.72      332.51     31.32 o 
  -8   0   7       25.85       16.26     15.38 o 
  -7   0   7      766.09      743.48     38.70 o 
  -6   0   7     5763.03     5740.54     81.29 o 
  -5   0   7     1847.73     2040.24     38.42 o 
  -4   0   7    10908.35    10722.94    103.83 o 
  -3   0   7    11681.81    11665.85    130.66 o 
  -2   0   7       50.77       60.24      5.27 o 
  -1   0   7     1761.95     1954.52     29.02 o 
   0   0   7        5.33       -0.35      4.47 o 
   1   0   7    11208.18    11895.85    202.28 o 
   2   0   7    60002.83    60962.61    551.10 o 
   3   0   7      140.62      166.17      8.11 o 
   4   0   7    15446.16    14411.69    172.73 o 
   5   0   7      267.02      311.67     25.35 o 
   6   0   7      802.16      959.98     22.89 o 
   7   0   7     4982.86     5032.21     68.82 o 
   8   0   7      253.57      267.96     20.01 o 
   9   0   7    20165.36    20165.94    234.97 o 
  10   0   7      980.81     1003.30     22.25 o 
  11   0   7     5528.35     5483.83     80.80 o 
  12   0   7     1316.07     1309.65     28.83 o 
  13   0   7      160.35      132.16     13.47 o 
  14   0   7      266.27      293.35     30.88 o 
 -11   1   7       38.93       46.49     34.62 o 
 -10   1   7      389.15      368.03     39.86 o 
  -9   1   7      229.91      222.62     39.65 o 
  -8   1   7      479.33      438.09     38.60 o 
  -7   1   7     2642.85     2654.59     63.54 o 
  -6   1   7       15.52       26.60     10.06 o 
  -5   1   7    21186.32    20979.48    213.66 o 
  -4   1   7    10273.22    10274.76    100.72 o 
  -3   1   7     4943.83     4878.64     57.88 o 
  -2   1   7     1014.55     1028.91     21.28 o 
  -1   1   7       52.25       36.36      8.34 o 
   0   1   7    36810.71    38167.05    431.88 o 
   1   1   7    13815.57    14058.21    165.75 o 
   2   1   7    42966.40    42838.97    475.63 o 
   3   1   7     6260.16     5981.94    149.82 o 
   4   1   7       93.95       77.87      7.13 o 
   5   1   7     1412.96     1350.99     27.30 o 
   6   1   7      253.34      345.19     16.97 o 
   7   1   7    15195.90    15439.08    178.04 o 
   8   1   7    16194.04    16159.67    188.61 o 
   9   1   7     3421.26     3423.20     49.46 o 
  10   1   7     7468.32     7426.10     86.77 o 
  11   1   7      233.29      229.32     12.93 o 
  12   1   7       63.69       55.31     10.37 o 
  13   1   7       71.25       48.21     11.46 o 
  14   1   7      175.93      156.89     15.94 o 
 -11   2   7      459.94      463.20     53.89 o 
 -10   2   7      178.89      173.39     29.58 o 
  -9   2   7      747.60      694.13     42.70 o 
  -8   2   7     3054.43     3120.11     84.98 o 
  -7   2   7     4828.88     4949.96    138.72 o 
  -6   2   7    21276.97    20877.69    295.15 o 
  -5   2   7      118.11      155.44     11.76 o 
  -4   2   7     5356.07     5503.56     60.50 o 
  -3   2   7       61.07       65.88      6.98 o 
  -2   2   7     4560.53     4539.65     70.08 o 
  -1   2   7    40495.57    40954.23    500.53 o 
   0   2   7      152.27      168.57      9.33 o 
   1   2   7    94642.49    92119.17   1171.34 o 
   2   2   7    13607.94    13978.40    168.29 o 
   3   2   7       34.55       60.49      7.20 o 
   4   2   7      544.89      738.42     25.44 o 
   5   2   7      429.95      503.33     16.30 o 
   6   2   7    17286.11    16841.30    225.06 o 
   7   2   7     2208.88     2157.41     35.61 o 
   8   2   7     2614.51     2546.21     43.27 o 
   9   2   7    10338.60    10201.22    110.43 o 
  10   2   7      129.22      142.51     26.40 o 
  11   2   7       17.95       13.82     10.12 o 
  12   2   7       32.48       -3.45     14.08 o 
  13   2   7     2532.94     2558.19     45.11 o 
  14   2   7     1946.93     2053.86     46.93 o 
 -11   3   7        0.24      -30.01     30.01 o 
 -10   3   7     1368.69     1460.83     96.46 o 
  -9   3   7      132.97      125.12     26.41 o 
  -8   3   7     5867.83     6117.26    170.87 o 
  -7   3   7     1879.58     2058.17     50.18 o 
  -6   3   7      487.83      464.56     18.39 o 
  -5   3   7      388.64      375.11     16.78 o 
  -4   3   7      134.46      162.86      9.31 o 
  -3   3   7     4468.86     4477.24     54.67 o 
  -2   3   7    27215.24    27747.57    281.19 o 
  -1   3   7    12130.36    12039.94    175.92 o 
   0   3   7    63357.79    62526.73    792.14 o 
   1   3   7       63.72       96.70     12.03 o 
   2   3   7     9870.53     9975.30    119.87 o 
   3   3   7       18.34       20.10      5.10 o 
   4   3   7     1468.86     1582.16     32.75 o 
   5   3   7    38861.40    38844.54    607.43 o 
   6   3   7      951.68     1006.01     18.96 o 
   7   3   7    26777.95    26203.48    263.16 o 
   8   3   7     8642.04     8843.28     84.83 o 
   9   3   7     1260.97     1201.80     25.91 o 
  10   3   7     1820.61     1838.83     32.47 o 
  11   3   7      686.03      625.06     30.34 o 
  12   3   7     4847.98     5019.12     68.07 o 
  13   3   7     1446.23     1498.37     33.76 o 
  14   3   7     1596.95     1646.78     39.35 o 
  15   3   7     2366.19     2532.69     67.20 o 
 -11   4   7      265.45      226.85     45.09 o 
 -10   4   7      546.16      530.77     83.97 o 
  -9   4   7     4909.01     5201.26    124.48 o 
  -8   4   7      827.44      914.04     46.77 o 
  -7   4   7     2499.93     2580.94     73.06 o 
  -6   4   7      892.80      846.54     27.28 o 
  -5   4   7       15.15        5.60      7.69 o 
  -4   4   7     1462.42     1449.43     48.85 o 
  -3   4   7       84.44       97.25      9.46 o 
  -2   4   7    34602.70    34499.13    346.67 o 
  -1   4   7    20389.22    20210.82    260.49 o 
   0   4   7    13667.21    14099.34    296.18 o 
   1   4   7    12900.35    12748.02    153.59 o 
   2   4   7      486.47      570.77     11.58 o 
   3   4   7     2209.90     2022.83     36.87 o 
   4   4   7     6929.23     6724.83     99.46 o 
   5   4   7     3536.18     3242.01     49.34 o 
   6   4   7    30614.85    31142.07    387.97 o 
   7   4   7      112.41      127.23      5.52 o 
   8   4   7     7973.31     8308.99     84.16 o 
   9   4   7      412.67      431.49     14.02 o 
  10   4   7       83.77       59.29      8.64 o 
  11   4   7    10734.25    10978.80    122.92 o 
  12   4   7        2.99       13.37     12.82 o 
  13   4   7     3775.77     3912.14     59.04 o 
  14   4   7     1015.50      998.29     29.17 o 
  15   4   7      107.27       93.02     16.10 o 
 -10   5   7     2990.71     3396.42    100.51 o 
  -9   5   7      207.37      195.46     30.04 o 
  -8   5   7     4008.55     4045.51    141.83 o 
  -7   5   7      802.83      810.00     71.26 o 
  -6   5   7      206.86      210.63     15.81 o 
  -5   5   7     1221.98     1284.80     28.57 o 
  -4   5   7      647.56      647.82     24.59 o 
  -3   5   7    19784.21    19139.76    166.17 o 
  -2   5   7       50.10      122.88      8.76 o 
  -1   5   7     4672.39     4310.45     59.91 o 
   0   5   7     1508.87     1464.61     55.73 o 
   1   5   7      137.20      167.78      6.60 o 
   2   5   7     1116.71      861.48     46.42 o 
   3   5   7     1620.81     1638.76     19.69 o 
   4   5   7    29905.22    29224.53    255.00 o 
   5   5   7    24020.53    23142.04    203.76 o 
   6   5   7    17233.21    17922.28    160.45 o 
   7   5   7     3869.93     3734.77     43.39 o 
   8   5   7       26.85       14.89      5.34 o 
   9   5   7     1708.80     1727.46     33.54 o 
  10   5   7     1180.05     1158.29     25.18 o 
  11   5   7     3031.53     3046.12     47.04 o 
  12   5   7    10089.95    10058.33    117.23 o 
  13   5   7        4.94        0.67     10.91 o 
  14   5   7      898.40      965.46     41.76 o 
  15   5   7        6.99      -12.66     12.66 o 
 -10   6   7     1232.80     1271.20     82.50 o 
  -9   6   7     1331.63     1261.36    111.89 o 
  -8   6   7        7.42       19.95     20.02 o 
  -7   6   7       69.74       39.50     16.47 o 
  -6   6   7      172.71      156.48     18.31 o 
  -5   6   7     5075.59     5109.29     75.94 o 
  -4   6   7    12509.27    11718.13    361.40 o 
  -3   6   7      205.29      186.71     10.50 o 
  -2   6   7    20805.39    20671.56    210.12 o 
  -1   6   7     1547.90     1641.38     27.35 o 
   0   6   7      311.08      302.07     19.15 o 
   1   6   7    21051.46    21367.52    211.03 o 
   2   6   7     3609.74     3687.03     49.87 o 
   3   6   7    37623.71    35653.42    436.58 o 
   4   6   7     3997.66     4066.22     46.61 o 
   5   6   7    12579.94    12670.87    115.91 o 
   6   6   7     4924.24     5059.44     51.96 o 
   7   6   7      102.11      122.87      7.41 o 
   8   6   7    13049.39    13122.90    156.48 o 
   9   6   7     1992.08     2049.81     31.27 o 
  10   6   7     8188.41     8118.91     98.28 o 
  11   6   7     5650.54     5631.56     72.47 o 
  12   6   7      470.47      474.89     21.63 o 
  13   6   7      936.75      932.09     37.48 o 
  14   6   7       32.30        0.76     11.54 o 
  15   6   7      349.23      401.63     22.97 o 
  -9   7   7      211.86      190.42     39.65 o 
  -8   7   7       14.29       -2.09     25.13 o 
  -7   7   7       28.53       15.23     15.29 o 
  -6   7   7     7314.93     7357.30    122.34 o 
  -5   7   7     3600.05     3798.18     71.58 o 
  -4   7   7     6045.62     6089.05     71.18 o 
  -3   7   7     7141.85     7149.26     85.65 o 
  -2   7   7       25.18       14.33      6.53 o 
  -1   7   7      107.83      164.40      9.38 o 
   0   7   7      350.38      282.18     10.61 o 
   1   7   7    11548.11    10998.34    154.37 o 
   2   7   7    34709.21    33684.13    364.77 o 
   3   7   7     1595.69     1543.75     32.42 o 
   4   7   7    18011.35    17956.33    178.68 o 
   5   7   7     2686.92     2764.37     35.80 o 
   6   7   7      172.64      188.08     10.62 o 
   7   7   7     4040.43     3842.62     52.97 o 
   8   7   7     1619.53     1685.88     28.94 o 
   9   7   7    21656.18    21827.05    219.33 o 
  10   7   7     1563.92     1574.28     30.57 o 
  11   7   7     6485.21     6564.94     87.24 o 
  12   7   7     1262.37     1215.99     29.65 o 
  13   7   7        6.33       -8.68     10.45 o 
  14   7   7     1262.60     1242.66     32.67 o 
  15   7   7       66.97       63.11     17.52 o 
  -9   8   7        1.76      -20.10     28.48 o 
  -8   8   7      718.38      690.29     43.20 o 
  -7   8   7     3912.37     3893.26    100.07 o 
  -6   8   7        0.76       12.67     19.54 o 
  -5   8   7     6612.58     6615.43    136.00 o 
  -4   8   7     3130.54     3213.19     55.96 o 
  -3   8   7      306.58      291.66     18.58 o 
  -2   8   7      187.27      182.04     23.36 o 
  -1   8   7        4.25       16.93      8.24 o 
   0   8   7    13555.91    13411.02    187.13 o 
   1   8   7     5627.65     5528.26     88.95 o 
   2   8   7    21541.43    21280.99    238.01 o 
   3   8   7    17284.59    17539.12    258.82 o 
   4   8   7      213.95      240.91     11.58 o 
   5   8   7     5520.82     6098.61     68.83 o 
   6   8   7       20.99       35.31      9.11 o 
   7   8   7     5845.57     5628.12     66.94 o 
   8   8   7    24705.36    24320.73    244.10 o 
   9   8   7     2136.28     2150.48     35.81 o 
  10   8   7     4309.03     4276.69     88.74 o 
  11   8   7      242.64      200.88     13.50 o 
  12   8   7       98.60       99.83     16.76 o 
  13   8   7     1263.36     1304.61     31.92 o 
  14   8   7      234.01      250.88     18.13 o 
  15   8   7     4228.27     4332.11    143.51 o 
  -9   9   7      801.07      753.44     45.33 o 
  -8   9   7     1243.12     1228.89     57.08 o 
  -7   9   7     2187.15     2263.09    153.49 o 
  -6   9   7     6094.04     6180.14    135.46 o 
  -5   9   7        1.93       -8.09     16.07 o 
  -4   9   7      245.48      252.01     19.60 o 
  -3   9   7     1086.53     1020.46     29.28 o 
  -2   9   7     1816.22     1805.60     48.90 o 
  -1   9   7     8674.94     8208.06    164.48 o 
   0   9   7      201.69      180.71     14.62 o 
   1   9   7    17233.10    17092.54    233.70 o 
   2   9   7     5518.72     5675.13     76.67 o 
   3   9   7      999.30     1064.76     24.68 o 
   4   9   7      123.32      146.53     23.40 o 
   5   9   7       28.14       30.46      6.82 o 
   6   9   7    12427.01    12269.30    145.39 o 
   7   9   7     6265.26     6307.38     83.34 o 
   8   9   7     5156.34     5181.85     72.74 o 
   9   9   7     6428.07     6396.18     78.12 o 
  10   9   7      104.67       94.23      9.76 o 
  11   9   7      273.86      261.45     14.62 o 
  12   9   7       19.14        7.59     12.64 o 
  13   9   7     2749.38     2803.62     53.35 o 
  14   9   7     3045.23     3091.04     58.58 o 
  15   9   7       76.98       78.81     20.49 o 
  -8  10   7     2420.04     2504.71     83.84 o 
  -7  10   7     1841.27     1905.65    147.84 o 
  -6  10   7      169.85      164.00     26.04 o 
  -5  10   7      568.15      516.19     35.00 o 
  -4  10   7        0.05      -10.80     14.12 o 
  -3  10   7     2633.51     2646.76     50.69 o 
  -2  10   7     5458.07     5374.44     94.16 o 
  -1  10   7     4079.69     3880.83     73.54 o 
   0  10   7     7687.51     7338.65    120.72 o 
   1  10   7      145.18      125.51     13.34 o 
   2  10   7     2508.74     2492.17     52.43 o 
   3  10   7      251.49      253.04     13.20 o 
   4  10   7     2607.24     2651.66     44.61 o 
   5  10   7    21707.00    21810.31    246.72 o 
   6  10   7       34.30       59.88      9.49 o 
   7  10   7    14428.69    14579.65    172.02 o 
   8  10   7     3123.74     3183.77     62.67 o 
   9  10   7      240.78      250.51     14.56 o 
  10  10   7       28.91       38.39     10.42 o 
  11  10   7       71.41       66.45     11.64 o 
  12  10   7     7949.74     7909.66    107.72 o 
  13  10   7     2066.06     2115.80     46.42 o 
  14  10   7     2011.53     2046.38     54.12 o 
  15  10   7     1129.32     1138.57     46.29 o 
  -7  11   7      815.83      844.04     49.53 o 
  -6  11   7       85.73       45.65     22.57 o 
  -5  11   7      300.68      307.01     30.25 o 
  -4  11   7     2767.40     2819.13     80.01 o 
  -3  11   7      144.07      153.84     22.74 o 
  -2  11   7    10510.61    10609.29    162.18 o 
  -1  11   7     3987.48     3815.46    124.86 o 
   0  11   7      568.26      537.04     40.90 o 
   2  11   7      258.88      219.02     16.43 o 
   3  11   7    14619.87    14335.54    176.91 o 
   4  11   7    11590.76    11759.71    143.55 o 
   5  11   7     8860.20     8711.42    111.53 o 
   6  11   7    18959.17    19030.81    219.40 o 
   7  11   7      313.42      305.79     15.44 o 
   8  11   7       11.84       39.38     11.17 o 
   9  11   7      348.82      345.53     47.15 o 
  10  11   7     1936.06     2025.19     42.17 o 
  11  11   7    17484.56    17465.91    188.68 o 
  12  11   7       53.00       56.14     13.67 o 
  13  11   7     2617.99     2679.56     53.38 o 
  14  11   7      338.09      317.90     26.76 o 
  -7  12   7       15.36      -21.70     21.70 o 
  -6  12   7      378.92      390.31     36.91 o 
  -5  12   7     2042.06     1981.40     69.36 o 
  -4  12   7      351.91      389.49     38.88 o 
  -3  12   7     9142.90     8998.08    176.26 o 
  -2  12   7      153.55      162.53     27.01 o 
  -1  12   7     1602.87     1625.33     66.01 o 
   0  12   7        3.39        8.61     13.83 o 
   1  12   7     2068.30     1997.37     49.22 o 
   2  12   7     3477.53     3314.80     67.24 o 
   3  12   7      433.53      406.22     22.60 o 
   4  12   7    29420.26    28526.36    380.81 o 
   5  12   7    16846.29    16410.21    194.47 o 
   6  12   7     6248.81     6287.43     87.57 o 
   7  12   7        7.42       20.16      8.77 o 
   8  12   7       49.76       53.46     10.74 o 
   9  12   7     9431.05     9088.62    164.68 o 
  10  12   7     4264.70     4306.36     69.68 o 
  11  12   7     2256.67     2330.41     68.41 o 
  12  12   7     5404.32     5543.05     77.94 o 
  13  12   7      112.48      109.28     17.32 o 
  14  12   7       91.44       93.78     20.41 o 
  -6  13   7      279.56      290.22     34.48 o 
  -5  13   7     2713.72     2763.64     86.78 o 
  -4  13   7     2918.26     3067.72     89.09 o 
  -3  13   7      415.88      379.01     31.86 o 
  -2  13   7     2803.29     2805.76    143.93 o 
  -1  13   7       46.02       22.96     13.79 o 
   0  13   7     3221.39     3142.62     72.18 o 
   1  13   7    11653.15    11136.64    169.51 o 
   2  13   7     5154.84     5089.18    116.55 o 
   3  13   7     9941.34     9620.96    152.69 o 
   4  13   7      104.98      104.04     23.57 o 
   5  13   7      431.24      397.74     21.66 o 
   6  13   7     2243.14     2260.68     44.68 o 
   7  13   7       32.35       54.55     10.83 o 
   8  13   7    10192.96    10022.86    130.39 o 
   9  13   7     2054.36     2069.34     44.41 o 
  10  13   7     8972.22     8985.53    121.69 o 
  11  13   7     4083.83     4096.89     69.81 o 
  12  13   7      611.96      583.66     24.35 o 
  13  13   7        3.98       15.60     17.07 o 
  14  13   7       18.69       14.06     18.17 o 
  -5  14   7     1215.88     1494.72     65.74 o 
  -4  14   7     1104.16     1179.88     56.33 o 
  -3  14   7      820.57      863.66     46.96 o 
  -2  14   7      152.79      126.25     31.06 o 
  -1  14   7      797.78      784.04     35.36 o 
   0  14   7      569.89      560.00     28.91 o 
   1  14   7     3430.54     3236.76     70.05 o 
   2  14   7    13115.04    12757.69    192.08 o 
   3  14   7      325.08      334.52     22.75 o 
   4  14   7     1955.58     2059.82     52.51 o 
   5  14   7      638.41      622.78     24.26 o 
   6  14   7     4102.10     4004.08     66.44 o 
   7  14   7    11748.65    11358.16    146.23 o 
   8  14   7     2804.52     2784.80     53.63 o 
   9  14   7    10418.52    10288.25    139.15 o 
  10  14   7     1336.14     1405.09     54.75 o 
  11  14   7      881.08      883.83     36.75 o 
  12  14   7      186.39      140.33     16.99 o 
  13  14   7      230.13      202.07     28.55 o 
  14  14   7     3224.76     3224.04     83.10 o 
  -4  15   7      156.52      103.59     27.58 o 
  -3  15   7        2.35        0.91     18.77 o 
  -2  15   7      415.30      389.87     39.23 o 
  -1  15   7      105.24      128.84     23.85 o 
   0  15   7     9200.20     8829.62    146.07 o 
   1  15   7     2267.28     2327.15     68.18 o 
   2  15   7     1719.24     1591.64     47.97 o 
   3  15   7      406.42      383.78     32.28 o 
   4  15   7      163.01      151.12     26.41 o 
   5  15   7     6072.68     6029.38     90.68 o 
   6  15   7     2349.01     2353.54     64.42 o 
   7  15   7     7950.69     7774.37    110.10 o 
   8  15   7    10217.29    10420.91    138.58 o 
   9  15   7      188.78      199.48     17.60 o 
  10  15   7      396.42      387.28     21.84 o 
  11  15   7        5.12      -10.41     11.60 o 
  12  15   7      417.61      383.42     25.71 o 
  13  15   7     2815.95     2849.67    105.96 o 
  -4  16   7       46.84       19.13     32.39 o 
  -3  16   7      323.75      242.17     32.86 o 
  -2  16   7     1330.32     1409.41     60.87 o 
  -1  16   7     5741.51     5891.89    135.76 o 
   0  16   7        3.87       25.84     19.48 o 
   1  16   7     3824.65     3607.97     79.38 o 
   2  16   7      829.81      784.73     35.62 o 
   3  16   7      170.82      122.44     18.85 o 
   4  16   7     2449.25     2348.97     59.74 o 
   5  16   7        7.88       25.52     14.86 o 
   6  16   7     7510.16     7574.78    109.71 o 
   7  16   7     3008.25     3019.43     59.14 o 
   8  16   7     4722.88     4743.52     79.10 o 
   9  16   7     2937.58     2940.27     62.44 o 
  10  16   7       56.27       55.48     14.58 o 
  11  16   7     1612.31     1500.09     42.21 o 
  12  16   7     1741.89     1710.25     80.13 o 
  13  16   7     2696.47     2991.36    111.96 o 
  -2  17   7     3374.23     3441.24    100.58 o 
  -1  17   7     1346.32     1354.76     60.95 o 
   0  17   7     2893.68     2871.43    128.99 o 
   1  17   7       55.86       41.72     17.33 o 
   2  17   7        3.44        2.54     13.68 o 
   3  17   7      403.39      361.42     26.38 o 
   4  17   7     3218.03     3036.45     72.34 o 
   5  17   7    11015.99    10810.13    174.31 o 
   6  17   7       85.97      120.24     34.66 o 
   7  17   7     5689.34     5618.40    108.29 o 
   8  17   7     1574.07     1502.64     49.88 o 
   9  17   7        0.11      -12.28     13.97 o 
  10  17   7     1368.09     1369.57     48.65 o 
  11  17   7        6.27       41.88     25.55 o 
  12  17   7     6759.15     6869.19    195.02 o 
  -1  18   7     1167.22     1131.46     71.48 o 
   0  18   7      221.07      238.07     34.97 o 
   1  18   7       82.18       74.63     20.28 o 
   2  18   7       54.40       58.00     18.58 o 
   3  18   7     4046.57     4148.96     90.41 o 
   4  18   7     4357.39     4372.03     93.32 o 
   5  18   7     2377.37     2478.24     67.05 o 
   6  18   7     4855.27     4868.89    100.07 o 
   7  18   7        1.16       -2.10     15.09 o 
   8  18   7       91.68       82.00     19.69 o 
   9  18   7     1564.99     1598.38     61.34 o 
  10  18   7     1084.64     1063.91     51.85 o 
  11  18   7     8189.55     8229.60    225.04 o 
   0  19   7       36.21       12.98     29.60 o 
   1  19   7      332.51      327.02     34.35 o 
   2  19   7     4434.12     4525.18     98.40 o 
   3  19   7      728.24      760.55     40.29 o 
   4  19   7     6904.00     6939.85    130.28 o 
   5  19   7     3407.74     3575.29     84.54 o 
   6  19   7      104.91       99.85     33.92 o 
   7  19   7     1079.08     1096.00     53.16 o 
   8  19   7      205.76      231.45     30.24 o 
   9  19   7     3676.13     3664.02     99.63 o 
  10  19   7     2925.31     2979.22    115.17 o 
   2  20   7      856.39     1071.02     72.03 o 
   3  20   7     4081.80     4172.80    146.58 o 
   4  20   7       31.20       31.32     22.63 o 
   5  20   7       48.67       -0.46     20.56 o 
   6  20   7       58.27       39.51     23.31 o 
   7  20   7      840.77      879.80     87.81 o 
   8  20   7     6253.35     6642.03    150.47 o 
   9  20   7      453.47      500.47     66.03 o 
  -6 -18   8     6767.12     6693.89    135.40 o 
  -5 -18   8      120.75      119.67     40.55 o 
  -4 -18   8     2779.15     2657.09     74.97 o 
  -3 -18   8      159.71      206.10     19.36 o 
  -2 -18   8      510.30      506.23     26.11 o 
  -1 -18   8     3903.00     4189.61     90.02 o 
   0 -18   8      461.40      485.88     70.78 o 
   1 -18   8     6229.19     6346.00    194.53 o 
  -7 -17   8     1737.65     1775.44     84.04 o 
  -6 -17   8     1442.97     1409.17     52.32 o 
  -5 -17   8     1077.00     1040.03     40.87 o 
  -4 -17   8        6.21      -13.00     13.00 o 
  -3 -17   8      458.21      457.64     23.43 o 
  -2 -17   8      872.52      863.35     28.82 o 
  -1 -17   8     3123.63     3227.92     59.79 o 
   0 -17   8     8024.56     8309.91    115.17 o 
   1 -17   8       28.55       34.44     15.37 o 
   2 -17   8     2538.81     2477.77     58.29 o 
   3 -17   8      125.80      108.33     31.41 o 
  -8 -16   8      277.03      236.90     37.69 o 
  -7 -16   8     3068.74     2904.27     66.87 o 
  -6 -16   8     1147.10     1133.77     40.13 o 
  -5 -16   8        3.63        1.17     13.06 o 
  -4 -16   8     1256.96     1235.49     51.70 o 
  -3 -16   8       21.45       20.37     13.19 o 
  -2 -16   8     9972.51     9980.76    121.40 o 
  -1 -16   8     3883.26     3796.85     59.64 o 
   0 -16   8     1707.59     1699.02     60.17 o 
   1 -16   8     2840.60     2858.62     61.96 o 
   2 -16   8      104.12      117.60     13.79 o 
   3 -16   8      409.64      386.07     27.85 o 
   4 -16   8      437.97      465.95     73.99 o 
  -9 -15   8      740.18      794.05     59.61 o 
  -8 -15   8     3441.77     3511.94    122.71 o 
  -7 -15   8       25.29       23.30     15.20 o 
  -6 -15   8       14.45       26.93     13.97 o 
  -5 -15   8      674.24      672.11     42.94 o 
  -4 -15   8     1440.97     1429.80     38.12 o 
  -3 -15   8    11924.03    11711.86    150.92 o 
  -2 -15   8      212.61      249.58     17.87 o 
  -1 -15   8     9509.29     9597.09    115.33 o 
   0 -15   8     1788.59     1761.03     39.06 o 
   1 -15   8        1.32       -3.11      9.88 o 
   2 -15   8     1615.17     1606.05     35.72 o 
   3 -15   8       30.14       28.70      9.35 o 
   4 -15   8     3771.78     3853.24     72.71 o 
   5 -15   8     2218.45     2214.20     71.63 o 
   6 -15   8     1305.36     1390.24     58.82 o 
 -10 -14   8     2001.52     1822.77     91.02 o 
  -9 -14   8     1795.42     1669.76     82.50 o 
  -8 -14   8      307.13      279.66     29.89 o 
  -7 -14   8       96.90       91.17     22.02 o 
  -6 -14   8      433.67      436.63     23.51 o 
  -5 -14   8     5738.03     5429.06    116.22 o 
  -4 -14   8     6468.42     6188.91     91.75 o 
  -3 -14   8     2645.01     2615.43     50.37 o 
  -2 -14   8     8545.35     8398.64    112.85 o 
  -1 -14   8       73.75       89.62     11.64 o 
   0 -14   8       99.36      113.64     11.79 o 
   1 -14   8      969.87      930.47     26.41 o 
   2 -14   8      726.99      792.71     22.81 o 
   3 -14   8    11747.94    12051.38    183.64 o 
   4 -14   8      552.39      602.49     28.28 o 
   5 -14   8     3163.93     3152.48     72.34 o 
   6 -14   8      366.17      369.05     32.28 o 
   7 -14   8       10.14      -23.17     23.17 o 
 -10 -13   8      831.07      838.86     62.82 o 
  -9 -13   8      633.49      549.19     48.72 o 
  -8 -13   8       11.41       -1.47     13.53 o 
  -7 -13   8       26.11       17.59     13.76 o 
  -6 -13   8     6457.37     6202.27     93.29 o 
  -5 -13   8     1006.85     1011.62     31.65 o 
  -4 -13   8     9260.84     8952.23    163.47 o 
  -3 -13   8     5601.47     5389.10     80.10 o 
  -2 -13   8     1232.26     1136.08     29.84 o 
  -1 -13   8       84.74       98.71     11.66 o 
   0 -13   8       54.07       61.09      9.77 o 
   1 -13   8     4070.43     4172.97     63.29 o 
   2 -13   8    11436.46    11496.60    128.30 o 
   3 -13   8     1946.75     2050.73     35.46 o 
   4 -13   8     4103.60     4164.60    134.40 o 
   5 -13   8        1.79      -13.86     14.18 o 
   6 -13   8       46.92       35.92     17.17 o 
   7 -13   8      277.71      209.15     27.62 o 
   8 -13   8      967.89      943.84     61.42 o 
 -11 -12   8       19.81      -15.22     28.06 o 
 -10 -12   8      973.75      897.21     63.66 o 
  -9 -12   8        0.52      -11.20     17.19 o 
  -8 -12   8     1050.73     1019.70     34.73 o 
  -7 -12   8     7837.17     7775.98    111.53 o 
  -6 -12   8     1169.52     1136.73     33.97 o 
  -5 -12   8    21321.94    20504.26    241.57 o 
  -4 -12   8     1104.68     1074.85     30.68 o 
  -3 -12   8      712.02      731.73     24.54 o 
  -2 -12   8       21.42       39.31     10.72 o 
  -1 -12   8      939.37      916.07     25.53 o 
   0 -12   8    13813.33    13575.72    147.67 o 
   1 -12   8     2995.04     2991.09     41.41 o 
   2 -12   8     9915.70     9875.20    111.04 o 
   3 -12   8     6314.26     6224.31     92.17 o 
   4 -12   8      254.03      229.30     18.00 o 
   5 -12   8      134.32      163.98     21.96 o 
   6 -12   8       87.63       76.55     16.81 o 
   7 -12   8      960.31      876.36     37.54 o 
   8 -12   8     2038.67     2189.86     70.68 o 
 -11 -11   8      324.29      233.27     42.30 o 
 -10 -11   8        0.14      -18.74     26.80 o 
  -9 -11   8     3037.23     2930.11     73.18 o 
  -8 -11   8     1135.92     1149.49     36.17 o 
  -7 -11   8     3365.86     3147.51     59.40 o 
  -6 -11   8    11260.72    10716.30    139.78 o 
  -5 -11   8       62.97       96.85     18.15 o 
  -4 -11   8     1938.18     1947.48     40.10 o 
  -3 -11   8     2201.79     2161.82     41.47 o 
  -2 -11   8     1993.98     1949.54     38.04 o 
  -1 -11   8    20099.29    19903.76    227.78 o 
   0 -11   8     2305.16     2255.25     39.42 o 
   1 -11   8    14725.80    14797.89    144.03 o 
   2 -11   8     1554.50     1553.13     27.08 o 
   3 -11   8     3369.97     3352.69     58.02 o 
   4 -11   8      115.64      111.39     14.36 o 
   5 -11   8       23.90       30.94     12.41 o 
   6 -11   8     3886.72     3944.37     84.88 o 
   7 -11   8      977.09      996.81     38.09 o 
   8 -11   8     4119.94     4112.99    224.97 o 
   9 -11   8     1747.46     1750.73     63.00 o 
 -11 -10   8       12.28      -21.36     27.36 o 
 -10 -10   8      659.29      720.02     38.59 o 
  -9 -10   8       35.13       32.69     16.36 o 
  -8 -10   8     8490.75     8324.18    152.81 o 
  -7 -10   8     3078.38     3089.19     69.73 o 
  -6 -10   8     4097.67     4101.29     67.35 o 
  -5 -10   8      459.90      443.84     20.17 o 
  -4 -10   8      450.91      410.92     18.58 o 
  -3 -10   8     1388.52     1322.18     30.67 o 
  -2 -10   8     4228.15     4223.06     62.20 o 
  -1 -10   8    11474.01    11206.00    135.06 o 
   0 -10   8    22203.27    22204.64    223.61 o 
   1 -10   8     2135.54     2171.40     30.69 o 
   2 -10   8      468.60      469.25     18.76 o 
   3 -10   8      597.73      590.75     24.75 o 
   4 -10   8     4134.25     4104.80     66.27 o 
   5 -10   8     6297.12     6199.15     91.00 o 
   6 -10   8      695.33      742.07     41.44 o 
   7 -10   8     5027.53     4717.84     88.29 o 
   8 -10   8      469.70      515.56     29.10 o 
   9 -10   8     1151.07     1187.86     64.22 o 
  10 -10   8       38.06       17.59     26.80 o 
 -11  -9   8      589.73      562.12     47.46 o 
 -10  -9   8      518.07      489.35     32.81 o 
  -9  -9   8     7782.24     7583.78    112.35 o 
  -8  -9   8      573.95      573.23     33.59 o 
  -7  -9   8     4378.24     4124.72     68.89 o 
  -6  -9   8     1332.94     1243.65     32.77 o 
  -5  -9   8        1.90       -7.78      8.73 o 
  -4  -9   8     7113.30     6940.73     93.28 o 
  -3  -9   8      620.00      611.69     25.81 o 
  -2  -9   8    22207.53    22036.40    248.07 o 
  -1  -9   8     1251.01     1213.61     34.45 o 
   0  -9   8     1475.98     1466.83     24.62 o 
   1  -9   8      494.34      533.24     17.19 o 
   2  -9   8       15.21        5.44      7.09 o 
   3  -9   8     2221.56     2321.94     42.76 o 
   4  -9   8     6398.74     6357.02     88.93 o 
   5  -9   8    12923.61    12919.13    161.61 o 
   6  -9   8    11945.38    11722.35    170.36 o 
   7  -9   8      214.75      174.62     18.32 o 
   8  -9   8      464.46      377.55     38.35 o 
   9  -9   8       37.12       41.62     20.80 o 
  10  -9   8     1324.05     1394.10     55.91 o 
 -12  -8   8      170.99      121.31     39.79 o 
 -11  -8   8     2282.98     2171.63    100.65 o 
 -10  -8   8     4075.21     3917.29     88.78 o 
  -9  -8   8     1607.84     1566.25     43.26 o 
  -8  -8   8     3361.02     3257.54     61.03 o 
  -7  -8   8       15.40        8.98     10.68 o 
  -6  -8   8      911.81      893.80     27.57 o 
  -5  -8   8     7423.06     7168.46     96.86 o 
  -4  -8   8     2965.09     2852.56     48.12 o 
  -3  -8   8    23032.10    22352.93    251.43 o 
  -2  -8   8     1422.99     1435.43     28.32 o 
  -1  -8   8    11358.33    11240.12    132.04 o 
   0  -8   8      551.15      570.78     12.57 o 
   1  -8   8      340.36      331.00     13.22 o 
   2  -8   8     6350.91     6360.91     76.42 o 
   3  -8   8       28.79       47.15      7.81 o 
   4  -8   8    16280.70    16345.08    193.20 o 
   5  -8   8    11298.05    11368.21    143.12 o 
   6  -8   8     1457.92     1485.99     39.62 o 
   7  -8   8     1496.21     1488.17     41.40 o 
   8  -8   8        1.09      -11.57     11.57 o 
   9  -8   8     2657.48     2586.78     63.80 o 
  10  -8   8      970.13     1000.10     46.81 o 
  11  -8   8     1671.82     1697.54     80.13 o 
 -12  -7   8     1952.20     1782.14     96.18 o 
 -11  -7   8      411.64      462.36     51.65 o 
 -10  -7   8     3290.75     3320.53     79.99 o 
  -9  -7   8     1983.24     2065.39     48.38 o 
  -8  -7   8      247.10      204.59     17.87 o 
  -7  -7   8      387.97      366.49     19.35 o 
  -6  -7   8     1380.94     1335.82     45.70 o 
  -5  -7   8     9681.07     9194.44    117.63 o 
  -4  -7   8    15459.54    15051.16    176.42 o 
  -3  -7   8     2092.26     2034.70     37.28 o 
  -2  -7   8     6681.47     6756.58     85.19 o 
  -1  -7   8      117.04      115.97      5.66 o 
   0  -7   8       14.55       23.46      7.42 o 
   1  -7   8     6804.34     6887.33     87.36 o 
   2  -7   8     2851.03     2779.90     39.54 o 
   3  -7   8    20078.15    20358.10    209.50 o 
   4  -7   8      132.98      166.37     16.86 o 
   5  -7   8     3845.49     3790.66     59.14 o 
   6  -7   8       60.21       55.94     16.23 o 
   7  -7   8       33.78        9.42     13.54 o 
   8  -7   8     2638.19     2496.51     56.62 o 
   9  -7   8        2.00        9.23     13.97 o 
  10  -7   8     4517.60     4480.79     88.36 o 
  11  -7   8     1227.31     1229.42     52.92 o 
 -12  -6   8        3.70       -3.91     33.09 o 
 -11  -6   8     2936.79     3008.26    120.34 o 
 -10  -6   8      306.48      309.25     27.66 o 
  -9  -6   8       90.20       59.60     15.08 o 
  -8  -6   8      207.32      191.30     17.01 o 
  -7  -6   8     1105.32      927.29     29.59 o 
  -6  -6   8    11333.61    11017.42    138.68 o 
  -5  -6   8      910.34      951.83     26.38 o 
  -4  -6   8     8603.05     8529.52    107.64 o 
  -3  -6   8     4077.67     4174.70     58.76 o 
  -2  -6   8        1.80        3.15      5.27 o 
  -1  -6   8     1413.48     1468.88     18.44 o 
   0  -6   8      891.89      987.14     20.61 o 
   1  -6   8    33920.02    35648.66    391.09 o 
   2  -6   8    21642.36    21982.61    222.42 o 
   3  -6   8     5131.41     5251.86     63.06 o 
   4  -6   8     5614.04     5700.33     76.34 o 
   5  -6   8        8.50        7.36      6.90 o 
   6  -6   8     1199.88     1159.23     31.79 o 
   7  -6   8     2259.44     2115.09     71.27 o 
   8  -6   8     2212.64     2258.07     51.75 o 
   9  -6   8     8590.73     8240.42    131.08 o 
  10  -6   8       36.60       62.00     16.42 o 
  11  -6   8     1057.26     1107.44     48.70 o 
  12  -6   8      192.46      191.39     33.92 o 
 -12  -5   8     1519.90     1590.19     91.58 o 
 -11  -5   8       23.38        8.10     31.13 o 
 -10  -5   8        3.98        8.70     21.05 o 
  -9  -5   8       31.17       32.96     14.02 o 
  -8  -5   8     2068.31     2035.58     45.43 o 
  -7  -5   8     7156.32     6976.77    114.15 o 
  -6  -5   8      233.54      208.30     14.80 o 
  -5  -5   8     9491.68     9492.86    119.73 o 
  -4  -5   8      166.80      171.45     11.52 o 
  -3  -5   8        8.89        2.14      5.86 o 
  -2  -5   8     3196.64     3344.67     40.42 o 
  -1  -5   8      902.27      995.37     24.70 o 
   0  -5   8    28084.27    28516.85    313.80 o 
   1  -5   8     4159.30     4349.82    111.58 o 
   2  -5   8    17022.39    17325.99    205.81 o 
   3  -5   8     2282.53     2225.90     49.75 o 
   4  -5   8       28.28       23.88      6.88 o 
   5  -5   8     5338.98     5379.63     72.98 o 
   6  -5   8      154.29      204.61     16.23 o 
   7  -5   8     7232.22     6990.50    117.60 o 
   8  -5   8     9272.25     8735.53    201.47 o 
   9  -5   8     1042.20     1028.34     41.02 o 
  10  -5   8     3806.02     3534.60     72.99 o 
  11  -5   8      146.77      116.01     19.46 o 
  12  -5   8      441.34      427.92     33.67 o 
 -12  -4   8      304.63      259.80     44.53 o 
 -11  -4   8       12.12      -23.03     26.80 o 
 -10  -4   8      182.25      167.09     27.91 o 
  -9  -4   8     4650.08     4592.80     93.33 o 
  -8  -4   8     2972.23     2923.41     64.77 o 
  -7  -4   8     2823.94     2829.10     52.45 o 
  -6  -4   8     2501.79     2402.16     45.18 o 
  -5  -4   8       91.02       82.45     10.32 o 
  -4  -4   8      632.73      734.78     29.37 o 
  -3  -4   8     1622.91     1668.86     30.31 o 
  -2  -4   8     6823.36     6660.52     71.16 o 
  -1  -4   8    17293.19    17959.02    201.59 o 
   0  -4   8     2392.19     2492.03     68.93 o 
   1  -4   8    10755.01    10501.50    148.54 o 
   2  -4   8      805.44      799.43     18.34 o 
   3  -4   8        7.94        9.86      5.32 o 
   4  -4   8     6690.10     6853.35     82.37 o 
   5  -4   8     1694.80     1673.06     36.65 o 
   6  -4   8    22571.98    22888.82    296.80 o 
   7  -4   8     3735.30     3831.12     79.35 o 
   8  -4   8     6334.87     6340.00    101.13 o 
   9  -4   8     2783.17     2674.47     60.87 o 
  10  -4   8       14.84      -12.48     12.48 o 
  11  -4   8      993.97      946.35     47.88 o 
  12  -4   8      460.15      431.60     42.44 o 
  13  -4   8     2565.86     2519.93     99.26 o 
 -12  -3   8        6.73      -22.89     30.99 o 
 -11  -3   8      102.53      151.61     38.25 o 
 -10  -3   8     2470.85     2598.82     82.41 o 
  -9  -3   8       72.61       94.79     24.12 o 
  -8  -3   8     5549.77     5632.52    113.83 o 
  -7  -3   8     1741.15     1812.88     40.15 o 
  -6  -3   8      831.89      829.62     25.38 o 
  -5  -3   8      145.88      120.33     10.95 o 
  -4  -3   8       53.66       47.51      8.71 o 
  -3  -3   8     9566.54     9010.95    108.98 o 
  -2  -3   8     7461.10     7117.89     75.26 o 
  -1  -3   8    15067.83    15367.71    249.09 o 
   0  -3   8    29242.46    30430.37    340.43 o 
   1  -3   8      952.87     1037.69     24.68 o 
   2  -3   8     1148.51     1253.59     22.88 o 
   3  -3   8     6210.13     6731.86     78.91 o 
   4  -3   8    18044.24    18373.09    193.23 o 
   5  -3   8    28443.90    28785.46    295.64 o 
   6  -3   8      950.30     1052.04     23.26 o 
   7  -3   8     8522.12     8477.85    108.35 o 
   8  -3   8      751.00      740.39     23.74 o 
   9  -3   8      250.31      229.99     17.91 o 
  10  -3   8      609.92      598.84     27.82 o 
  11  -3   8      287.72      285.37     22.51 o 
  12  -3   8    10211.19    10006.05    159.59 o 
  13  -3   8     1041.32     1169.35     53.41 o 
 -12  -2   8      588.91      584.79     60.73 o 
 -11  -2   8     1166.57     1177.95     77.20 o 
 -10  -2   8      529.72      560.41     40.83 o 
  -9  -2   8     5249.15     5342.80    185.25 o 
  -8  -2   8      779.68      791.98     29.66 o 
  -7  -2   8      451.60      432.89     20.06 o 
  -6  -2   8        6.67        7.20      8.61 o 
  -5  -2   8       15.22       10.13      8.97 o 
  -4  -2   8    14134.99    14242.69    166.09 o 
  -3  -2   8       74.20      109.74     13.04 o 
  -2  -2   8    64046.39    65678.16    625.77 o 
  -1  -2   8     6174.27     5997.31     74.59 o 
   0  -2   8     5301.17     5426.01     69.01 o 
   1  -2   8     3625.10     3888.95     53.30 o 
   2  -2   8     6584.17     7161.80     81.11 o 
   3  -2   8    15686.32    15470.69    162.93 o 
   4  -2   8    13592.11    13723.89    147.37 o 
   5  -2   8    19412.40    19349.98    203.48 o 
   6  -2   8     9154.96     9163.52    138.37 o 
   7  -2   8       48.53       46.40      8.23 o 
   8  -2   8       18.19       10.37      8.31 o 
   9  -2   8       54.82       54.47     12.10 o 
  10  -2   8     2288.00     2233.38     47.03 o 
  11  -2   8     5311.85     5262.82     94.93 o 
  12  -2   8      141.69      135.88     20.25 o 
  13  -2   8     2582.10     2856.61     82.17 o 
 -11  -1   8     1981.42     2522.31    111.40 o 
 -10  -1   8     2732.11     2953.84    153.91 o 
  -9  -1   8     1132.63     1077.97     51.46 o 
  -8  -1   8     1640.05     1638.22     40.60 o 
  -7  -1   8       15.30        3.89     10.51 o 
  -6  -1   8      577.34      565.01     22.33 o 
  -5  -1   8     1924.39     1833.46     38.91 o 
  -4  -1   8     5735.54     5865.56     78.58 o 
  -3  -1   8    26879.96    27653.57    270.70 o 
  -2  -1   8      196.51      198.19     10.94 o 
  -1  -1   8    31145.39    33379.67    434.27 o 
   0  -1   8       19.05       32.10      6.52 o 
   1  -1   8     6214.20     6818.24     85.01 o 
   2  -1   8    35308.59    35929.96    401.17 o 
   3  -1   8       65.40       96.74      7.89 o 
   4  -1   8    35738.64    35458.25    356.81 o 
   5  -1   8    12990.15    13391.78    161.85 o 
   6  -1   8     1516.66     1524.84     30.94 o 
   7  -1   8      219.00      228.82     12.03 o 
   8  -1   8      337.35      305.61     15.47 o 
   9  -1   8    10813.31    10433.17    137.24 o 
  10  -1   8     2810.62     2674.84     51.27 o 
  11  -1   8     2686.65     2696.33     54.16 o 
  12  -1   8     2560.85     2461.82     60.53 o 
  13  -1   8        0.30      -18.00     18.00 o 
  14  -1   8        0.18        4.47     24.99 o 
 -11   0   8      630.16      669.80     60.73 o 
 -10   0   8     1041.12     1109.64     77.62 o 
  -9   0   8      351.25      369.62     41.39 o 
  -8   0   8      372.00      373.45     24.32 o 
  -7   0   8     3187.46     3229.50     57.19 o 
  -6   0   8     4152.75     4238.33     66.37 o 
  -5   0   8     8814.34     8943.58    114.06 o 
  -4   0   8    11269.60    11293.48    135.76 o 
  -3   0   8     1686.17     1676.01     30.81 o 
  -2   0   8      546.49      480.65     27.98 o 
  -1   0   8     1055.12     1183.19     24.02 o 
   0   0   8    15538.85    16078.56    216.31 o 
   1   0   8    30583.42    30061.02   1856.66 o 
   2   0   8    19984.65    20101.55    267.43 o 
   3   0   8    57418.75    56993.86    562.76 o 
   4   0   8       89.35       94.04      6.48 o 
   5   0   8     2103.25     2107.94     35.99 o 
   6   0   8     1535.69     1528.51     41.21 o 
   7   0   8     2997.00     3051.34     46.44 o 
   8   0   8    12158.30    11986.71    145.46 o 
   9   0   8       38.74       56.18     16.38 o 
  10   0   8    12933.47    12808.82    160.69 o 
  11   0   8     2885.27     2720.56     53.76 o 
  12   0   8      714.18      666.00     28.01 o 
  13   0   8      263.09      212.20     22.90 o 
  14   0   8        4.46       -8.91     20.53 o 
 -11   1   8     1388.62     1556.97     90.32 o 
 -10   1   8       30.16       20.77     22.53 o 
  -9   1   8        2.83      -20.17     20.17 o 
  -8   1   8     1892.36     1906.80     64.76 o 
  -7   1   8     1949.71     1870.07     61.20 o 
  -6   1   8    18374.27    18376.79    215.90 o 
  -5   1   8     2641.93     2763.56     47.80 o 
  -4   1   8    10987.05    10901.09    117.85 o 
  -3   1   8      646.12      662.04     18.03 o 
  -2   1   8      842.28      907.56     20.27 o 
  -1   1   8    15636.52    16116.87    176.77 o 
   0   1   8    14680.61    15758.87    212.50 o 
   1   1   8    74456.84    74942.02    977.00 o 
   2   1   8    38902.47    39251.84    444.87 o 
   3   1   8     4909.23     4933.14     76.67 o 
   4   1   8      109.32      121.64     10.62 o 
   5   1   8       56.49       52.70      7.70 o 
   6   1   8     6793.97     6588.16     88.75 o 
   7   1   8    21221.95    21117.10    237.44 o 
   8   1   8     1763.68     1823.99     43.11 o 
   9   1   8    23702.51    23288.99    266.39 o 
  10   1   8      152.73      129.77     14.00 o 
  11   1   8     1548.97     1495.54     37.89 o 
  12   1   8       43.88       25.66     13.91 o 
  13   1   8       88.07       70.37     16.74 o 
  14   1   8     2706.74     2724.84     80.29 o 
 -11   2   8       94.20       49.56     36.44 o 
 -10   2   8      495.87      463.90     39.61 o 
  -9   2   8      360.29      420.27     35.44 o 
  -8   2   8     3203.55     3268.61     88.69 o 
  -7   2   8    10833.32    10947.54    209.39 o 
  -6   2   8      595.75      645.87     36.87 o 
  -5   2   8     8170.89     8146.24    116.20 o 
  -4   2   8        4.96        5.69      6.63 o 
  -3   2   8      582.83      561.51     15.82 o 
  -2   2   8     9191.97     9369.96    130.62 o 
  -1   2   8      593.27      636.69     16.85 o 
   0   2   8    60665.50    60652.20    593.42 o 
   1   2   8    14012.83    14053.55    190.94 o 
   2   2   8    39662.78    40415.65    522.36 o 
   3   2   8     6264.11     6526.02     82.83 o 
   4   2   8      296.68      309.52     15.72 o 
   5   2   8    11366.73    11745.08    143.09 o 
   6   2   8     1964.05     1956.13     41.85 o 
   7   2   8    12430.30    12415.62    132.23 o 
   8   2   8     9118.52     9098.39    114.22 o 
   9   2   8     1473.84     1410.26     32.38 o 
  10   2   8     4877.99     4732.61     79.43 o 
  11   2   8        0.64      -17.27     17.27 o 
  12   2   8      373.67      392.55     23.11 o 
  13   2   8     1598.29     1538.30     43.90 o 
  14   2   8      840.68      810.06     39.23 o 
 -11   3   8      164.24      130.39     41.18 o 
 -10   3   8        5.87        0.65     23.32 o 
  -9   3   8     4446.51     4732.92    265.66 o 
  -8   3   8     2026.19     2093.78     75.94 o 
  -7   3   8     2128.39     2157.00     54.79 o 
  -6   3   8     3839.85     3856.53     88.59 o 
  -5   3   8     1444.84     1465.45     30.19 o 
  -4   3   8      505.94      553.68     22.36 o 
  -3   3   8      443.86      442.72     21.20 o 
  -2   3   8    13385.76    13269.83    156.63 o 
  -1   3   8    26996.91    27049.02    273.55 o 
   0   3   8      978.95      937.48     16.53 o 
   1   3   8    41742.57    42384.73    570.95 o 
   2   3   8     3806.66     3947.64     53.24 o 
   3   3   8      990.35     1081.81     23.67 o 
   4   3   8    13505.31    13771.35    233.39 o 
   5   3   8     3676.38     3779.65     77.69 o 
   6   3   8    45480.12    45588.54    511.06 o 
   7   3   8     2606.82     2650.68     37.80 o 
   8   3   8     6811.41     6974.15     91.33 o 
   9   3   8     1139.54     1087.23     46.00 o 
  10   3   8      430.80      389.91     19.21 o 
  11   3   8     5055.19     4867.06     76.82 o 
  12   3   8      460.73      438.67     33.24 o 
  13   3   8     5149.35     5184.00    101.86 o 
  14   3   8     3442.18     3621.25     71.90 o 
 -10   4   8     2455.32     2541.86     85.11 o 
  -9   4   8        3.37       29.46     21.78 o 
  -8   4   8     3235.52     3394.60     92.01 o 
  -7   4   8     1168.33     1164.82     49.28 o 
  -6   4   8       35.96        0.78     13.93 o 
  -5   4   8      146.38      165.52     13.67 o 
  -4   4   8     1015.30      981.97     23.51 o 
  -3   4   8    14236.24    13638.13    143.95 o 
  -2   4   8    13359.93    12952.62    140.29 o 
  -1   4   8     8298.40     8235.17    102.10 o 
   0   4   8      432.87      338.37     11.97 o 
   1   4   8      302.31      335.95      7.82 o 
   2   4   8     8422.33     8842.35    106.59 o 
   3   4   8       69.19       59.34      7.14 o 
   4   4   8    16690.70    16761.55    227.40 o 
   5   4   8    32481.85    31785.63    418.06 o 
   6   4   8        5.86       11.72      7.17 o 
   7   4   8    12175.09    12477.43    133.35 o 
   8   4   8      672.13      639.13     17.96 o 
   9   4   8      345.76      347.99     16.54 o 
  10   4   8     4380.58     4284.77     67.37 o 
  11   4   8      429.24      429.29     15.83 o 
  12   4   8    12861.64    12934.40    142.22 o 
  13   4   8      672.06      723.47     22.02 o 
  14   4   8     1430.19     1403.69     56.50 o 
  15   4   8       49.67       18.40     19.27 o 
 -10   5   8      784.67      865.11     70.22 o 
  -9   5   8     3937.62     3853.85    104.25 o 
  -8   5   8       12.78        6.41     20.02 o 
  -7   5   8      114.20      111.13     22.33 o 
  -6   5   8      528.13      522.42     22.28 o 
  -5   5   8      941.14      920.68     42.41 o 
  -4   5   8     8112.85     8160.12    106.20 o 
  -3   5   8      204.76      226.51     14.50 o 
  -2   5   8    15872.94    15344.97    164.49 o 
  -1   5   8     4628.06     4925.97     67.40 o 
   0   5   8      186.04      194.29     20.14 o 
   1   5   8       26.52       49.51      4.71 o 
   2   5   8      168.76      166.30      4.72 o 
   3   5   8    25897.35    25382.71    334.62 o 
   4   5   8    16045.21    16007.70    180.70 o 
   5   5   8     3532.52     3251.42     53.37 o 
   6   5   8     7195.77     7396.93     91.98 o 
   7   5   8       27.59       41.34      6.27 o 
   8   5   8     2049.02     2090.40     34.57 o 
   9   5   8     1721.85     1726.91     27.74 o 
  10   5   8     5162.53     5187.27     64.52 o 
  11   5   8    10984.33    10947.54    121.44 o 
  12   5   8      935.13      839.93     23.50 o 
  13   5   8     2111.95     2127.35     38.89 o 
  14   5   8       19.93       -2.37     10.10 o 
  15   5   8      320.00      288.30     27.84 o 
 -10   6   8     1179.40     1243.14     82.22 o 
  -9   6   8       46.06       54.44     31.83 o 
  -8   6   8      282.58      295.53     41.04 o 
  -7   6   8        3.40      -15.62     15.62 o 
  -6   6   8     2593.37     2773.02     62.59 o 
  -5   6   8     5191.98     5267.98     89.11 o 
  -4   6   8     2541.88     2596.93     46.91 o 
  -3   6   8    14319.28    14023.06    138.71 o 
  -2   6   8     1400.39     1414.24     30.84 o 
  -1   6   8      816.33      852.10     21.96 o 
   0   6   8      837.93      751.68     18.94 o 
   1   6   8     7005.37     6852.55     74.66 o 
   2   6   8    40722.35    39635.30    424.51 o 
   3   6   8      537.75      584.62     12.09 o 
   4   6   8    18679.29    18060.33    160.36 o 
   5   6   8     3892.33     4089.24     46.87 o 
   6   6   8      406.18      426.84     10.27 o 
   7   6   8     3179.16     3124.61     34.70 o 
   8   6   8      346.91      375.17     12.89 o 
   9   6   8    13766.88    13673.63    132.78 o 
  10   6   8     2979.30     2998.23     43.51 o 
  11   6   8     6170.36     6031.71    124.27 o 
  12   6   8     2832.58     2807.19     45.18 o 
  13   6   8       19.34       -1.38     13.98 o 
  14   6   8       66.53       22.77     11.25 o 
  15   6   8      196.22      205.02     25.43 o 
  -9   7   8       14.02      -16.89     28.76 o 
  -8   7   8        5.75       -7.96     26.11 o 
  -7   7   8     2293.90     2446.64    101.07 o 
  -6   7   8      790.69      802.58     42.33 o 
  -5   7   8     5717.20     5832.40     99.25 o 
  -4   7   8     5256.65     5197.03     77.64 o 
  -3   7   8     1121.27     1070.96     26.03 o 
  -2   7   8     1571.58     1514.46     38.79 o 
  -1   7   8      233.56      246.24     15.67 o 
   0   7   8    12799.80    12885.87    179.67 o 
   1   7   8    19881.54    19647.12    261.25 o 
   2   7   8     5755.52     5788.82     83.48 o 
   3   7   8    22523.49    22010.18    242.73 o 
   4   7   8      713.59      781.58     17.41 o 
   5   7   8      932.64      965.58     15.09 o 
   6   7   8     4458.54     4471.93     52.76 o 
   7   7   8     1513.11     1435.10     24.08 o 
   8   7   8    22034.79    21805.74    244.95 o 
   9   7   8      170.26      212.63     21.75 o 
  10   7   8     5614.48     5701.77     70.61 o 
  11   7   8      840.91      758.30     21.88 o 
  12   7   8       64.71       43.38     10.51 o 
  13   7   8      898.62      893.75     25.70 o 
  14   7   8       67.08       64.36     12.77 o 
  15   7   8     3599.23     3825.64     65.80 o 
  -9   8   8      142.76      137.23     38.67 o 
  -8   8   8     1944.01     2009.41     95.35 o 
  -7   8   8      610.23      607.40     39.43 o 
  -6   8   8     8744.11     8452.74    223.78 o 
  -5   8   8      414.58      396.20     30.22 o 
  -4   8   8     1954.90     1896.85     41.54 o 
  -3   8   8        1.18       14.53     20.61 o 
  -2   8   8       33.79       20.09     10.16 o 
  -1   8   8     4628.19     4535.69    102.74 o 
   0   8   8     3320.92     3462.26     95.77 o 
   1   8   8    11275.39    11017.55    157.56 o 
   2   8   8     8986.00     8827.29    108.33 o 
   3   8   8     1089.82     1137.50     24.21 o 
   4   8   8      151.84      129.40     10.36 o 
   5   8   8       11.93       15.01      5.40 o 
   6   8   8     3984.35     3929.59     55.23 o 
   7   8   8     8512.17     8300.64    114.95 o 
   8   8   8     5416.96     5480.79     75.00 o 
   9   8   8    10620.24    10573.66    116.56 o 
  10   8   8       60.11       57.53      8.72 o 
  11   8   8       36.87       31.96      9.21 o 
  12   8   8       14.39       15.24      9.80 o 
  13   8   8     1313.65     1301.28     54.69 o 
  14   8   8     3631.33     3775.37     64.43 o 
  15   8   8       60.69       57.92     15.46 o 
  -8   9   8     1753.56     1708.43     91.30 o 
  -7   9   8     4324.57     4455.09    112.78 o 
  -6   9   8       19.82       37.95     19.85 o 
  -5   9   8     2152.06     2262.89    114.54 o 
  -4   9   8      278.94      221.41     19.55 o 
  -3   9   8     1013.52      961.09     29.22 o 
  -2   9   8     6356.39     6188.29    103.61 o 
  -1   9   8     1180.36     1112.32     33.96 o 
   0   9   8     9249.49     8754.83    132.99 o 
   1   9   8      435.64      415.29     28.32 o 
   2   9   8     1320.80     1343.45     28.85 o 
   3   9   8      692.42      682.59     19.61 o 
   4   9   8      942.00      933.02     22.67 o 
   5   9   8     9275.22     9147.67    112.27 o 
   6   9   8     2030.32     2003.59     35.60 o 
   7   9   8    10072.95     9708.80    119.28 o 
   8   9   8     5604.00     5600.07     76.67 o 
   9   9   8      931.49      957.78     25.32 o 
  10   9   8      624.73      620.27     19.61 o 
  11   9   8       85.96       74.42     11.64 o 
  12   9   8     1826.73     1792.43     39.09 o 
  13   9   8     4591.81     4543.45     85.05 o 
  14   9   8      951.79     1021.15     45.07 o 
  15   9   8     3014.92     2974.91     63.44 o 
  -8  10   8      631.28      609.36     57.52 o 
  -7  10   8      916.52      936.68     69.38 o 
  -6  10   8      311.34      297.05     31.76 o 
  -5  10   8      341.95      313.51     30.02 o 
  -4  10   8      594.13      606.84     71.55 o 
  -3  10   8      359.72      387.32     20.04 o 
  -2  10   8     4127.06     4267.44     81.19 o 
  -1  10   8     6817.64     6468.86    107.62 o 
   0  10   8        5.77        6.80     10.11 o 
   1  10   8     2567.03     2602.01     55.22 o 
   2  10   8        8.79       15.03      8.77 o 
   3  10   8     5292.23     5214.76     73.26 o 
   4  10   8    16832.42    16418.49    190.34 o 
   5  10   8     1366.19     1360.53     29.90 o 
   6  10   8    24220.59    24136.28    271.27 o 
   7  10   8     1097.75     1127.22     27.23 o 
   8  10   8     3429.46     3314.06     53.19 o 
   9  10   8        1.62        3.34      7.91 o 
  10  10   8        3.72        8.07      8.99 o 
  11  10   8    12721.89    12504.82    140.54 o 
  12  10   8     1927.06     1887.33     54.59 o 
  13  10   8     7379.63     7389.14    103.52 o 
  14  10   8     2713.71     2758.52     54.61 o 
  15  10   8      127.40       99.37     20.32 o 
  -7  11   8      174.23      161.22     30.30 o 
  -6  11   8       53.40       54.67     22.49 o 
  -5  11   8      697.65      819.93     44.54 o 
  -4  11   8      141.50      110.00     22.90 o 
  -3  11   8     6366.45     6504.47    136.56 o 
  -2  11   8     4606.72     4534.31     86.49 o 
  -1  11   8     1411.34     1421.41     41.86 o 
   0  11   8      911.14      879.24     32.21 o 
   1  11   8       46.37       54.60     12.16 o 
   2  11   8     1969.11     1968.88     47.19 o 
   3  11   8     1335.07     1317.89     31.15 o 
   4  11   8    12082.40    11904.03    145.73 o 
   5  11   8    17659.09    17228.11    201.06 o 
   6  11   8      397.13      362.17     17.31 o 
   7  11   8     3197.26     3151.05     52.06 o 
   8  11   8       71.62       82.02     14.53 o 
   9  11   8     2620.34     2574.39     47.04 o 
  10  11   8    11416.84    11550.86    145.16 o 
  11  11   8     1172.25     1208.68     33.35 o 
  12  11   8    10215.31    10025.99    130.52 o 
  13  11   8      167.35      151.91     16.48 o 
  14  11   8      334.21      295.90     20.43 o 
  -6  12   8      815.60      718.33     66.66 o 
  -5  12   8     1606.74     1608.35     64.21 o 
  -4  12   8     6353.95     6118.87    136.23 o 
  -3  12   8       98.43      111.86     22.24 o 
  -2  12   8     7258.88     7061.74    120.65 o 
  -1  12   8     1537.38     1554.33     79.66 o 
   0  12   8       18.98        8.13     10.99 o 
   1  12   8      559.57      522.53     35.14 o 
   2  12   8      292.19      293.50     19.90 o 
   3  12   8    14773.84    14469.03    208.44 o 
   4  12   8    12291.56    12140.38    150.22 o 
   5  12   8     2318.72     2312.92     43.97 o 
   6  12   8     4944.78     4876.06     72.45 o 
   7  12   8      363.14      357.20     17.34 o 
   8  12   8     4602.99     4506.19     73.14 o 
   9  12   8     4699.73     4612.86     71.53 o 
  10  12   8     6084.60     6045.02    101.11 o 
  11  12   8     9320.33     9222.22    131.78 o 
  12  12   8      822.26      791.31     33.11 o 
  13  12   8      480.36      451.59     22.40 o 
  14  12   8        0.42      -12.21     14.35 o 
  -6  13   8     2287.63     2276.77     80.95 o 
  -5  13   8     2267.64     2389.21     80.26 o 
  -4  13   8      803.61      874.37     48.27 o 
  -3  13   8     1592.06     1531.71     59.26 o 
  -2  13   8      206.96      176.49     24.34 o 
  -1  13   8      226.73      195.20     25.64 o 
   0  13   8     1571.94     1598.70     46.68 o 
   1  13   8      175.13      212.13     19.75 o 
   2  13   8    11115.52    10705.88    163.84 o 
   3  13   8     1222.73     1160.86     38.44 o 
   4  13   8     5022.35     4953.42     75.67 o 
   5  13   8      323.09      332.72     23.71 o 
   6  13   8       12.40       14.69      9.15 o 
   7  13   8     9714.08     9595.28    125.56 o 
   8  13   8        0.00       29.38     12.53 o 
   9  13   8    12064.62    11710.60    177.91 o 
  10  13   8     3126.15     3012.52     56.27 o 
  11  13   8     1485.26     1504.63     38.85 o 
  12  13   8     1792.91     1677.06     38.20 o 
  13  13   8        1.50       -5.53     12.63 o 
  14  13   8     1390.06     1385.42     50.07 o 
  -5  14   8     2308.14     2548.13     86.59 o 
  -4  14   8      604.30      647.85     42.69 o 
  -3  14   8        0.60      -17.32     17.32 o 
  -2  14   8      103.89       80.79     22.70 o 
  -1  14   8       65.79       53.17     16.97 o 
   0  14   8    10535.55    10149.58    161.96 o 
   1  14   8     6283.67     5945.04    107.19 o 
   2  14   8     2468.54     2386.85     68.46 o 
   3  14   8     6774.17     6722.33    115.94 o 
   4  14   8     1367.81     1449.51     43.59 o 
   5  14   8      173.62      139.58     14.15 o 
   6  14   8     3630.55     3615.77     68.17 o 
   7  14   8     1758.52     1713.18     40.36 o 
   8  14   8    22510.23    22203.15    260.10 o 
   9  14   8       12.43        8.40     12.27 o 
  10  14   8     2532.17     2446.90     60.34 o 
  11  14   8        5.48        5.56     11.98 o 
  12  14   8      119.00      112.00     15.75 o 
  13  14   8     1861.55     1840.93     71.43 o 
  14  14   8       22.98       56.69     20.55 o 
  -4  15   8       18.13      -10.53     22.66 o 
  -3  15   8      107.90       74.89     25.15 o 
  -2  15   8      356.36      365.14     33.59 o 
  -1  15   8     4437.66     4162.23    105.50 o 
   0  15   8      725.95      734.34     35.85 o 
   1  15   8     5597.94     5477.88    136.61 o 
   2  15   8     3183.81     2817.66     66.01 o 
   3  15   8       37.55       43.55     14.15 o 
   4  15   8     2000.42     1975.56     53.55 o 
   5  15   8        7.06        6.23     11.67 o 
   6  15   8    10740.65    10644.59    140.70 o 
   7  15   8     8043.28     8005.92    112.96 o 
   8  15   8     2093.97     2247.09     49.55 o 
   9  15   8     2643.72     2736.23     58.84 o 
  10  15   8       93.85       75.44     14.34 o 
  11  15   8      502.32      494.12     29.20 o 
  12  15   8     1051.12     1058.22     42.18 o 
  13  15   8     2303.16     2356.60     92.69 o 
  -3  16   8     2101.89     1977.32     74.93 o 
  -2  16   8     2883.31     2941.85     90.43 o 
  -1  16   8      407.98      464.71     36.36 o 
   0  16   8     7401.56     7249.42    129.59 o 
   1  16   8      918.09      919.51     38.37 o 
   2  16   8      381.21      359.93     25.47 o 
   3  16   8      123.64      127.22     19.95 o 
   4  16   8      613.50      611.78     38.52 o 
   5  16   8    12927.67    12299.02    190.33 o 
   6  16   8     1009.86     1019.01     33.63 o 
   7  16   8     7491.65     7439.92    108.49 o 
   8  16   8     3107.12     3155.67     61.06 o 
   9  16   8        1.08        3.50     11.93 o 
  10  16   8      934.58      909.97     32.71 o 
  11  16   8      215.35      209.61     19.51 o 
  12  16   8     4494.98     4570.27     88.21 o 
  13  16   8     4386.80     4449.49    140.02 o 
  -2  17   8     3161.92     3281.45    126.76 o 
  -1  17   8     1821.21     1788.10     69.31 o 
   0  17   8      288.86      252.26     31.12 o 
   1  17   8      105.10      101.27     19.84 o 
   2  17   8      237.29      227.79     23.42 o 
   3  17   8     1118.12     1174.60     44.30 o 
   4  17   8     6655.41     6576.39    120.68 o 
   5  17   8      318.35      337.14     26.05 o 
   6  17   8     4422.29     4500.38     93.10 o 
   7  17   8      438.54      448.69     24.01 o 
   8  17   8      188.10      183.08     18.21 o 
   9  17   8      573.07      558.60     26.63 o 
  10  17   8      354.53      377.26     25.50 o 
  11  17   8     5553.81     5643.44    102.44 o 
  12  17   8     1145.60     1267.02     70.50 o 
  -1  18   8      242.24      209.54     39.65 o 
   0  18   8      139.54      100.59     26.40 o 
   1  18   8      235.19      207.00     25.25 o 
   2  18   8     2896.54     2800.17     83.89 o 
   3  18   8     1213.60     1180.06     46.02 o 
   4  18   8     4651.36     4557.44     96.33 o 
   5  18   8     5491.94     5283.82    105.61 o 
   6  18   8        2.36      -14.90     14.90 o 
   7  18   8       62.80       67.00     18.89 o 
   8  18   8        5.45       -5.68     17.84 o 
   9  18   8     2196.35     2083.80     84.53 o 
  10  18   8     5163.19     5297.20    132.34 o 
  11  18   8      104.08      113.38     26.75 o 
   1  19   8     1634.04     1608.90     84.32 o 
   2  19   8        3.37       33.00     18.97 o 
   3  19   8     6168.63     6207.79    120.85 o 
   4  19   8     2984.57     3063.34     91.17 o 
   5  19   8      607.94      599.70     40.97 o 
   6  19   8        1.08        1.96     19.88 o 
   7  19   8       24.91       57.33     22.63 o 
   8  19   8     4836.44     4829.17    118.85 o 
   9  19   8     1722.81     1861.07     69.35 o 
  10  19   8     2934.60     3105.31     91.86 o 
   3  20   8      190.84      197.40     37.55 o 
   4  20   8     1812.64     1854.60     90.46 o 
   5  20   8      149.94       77.35     49.63 o 
   6  20   8      181.69      140.18     27.84 o 
   7  20   8     3163.75     2996.05     90.82 o 
   8  20   8       11.25       28.31     22.92 o 
  -5 -18   9     3296.36     3202.64     80.12 o 
  -4 -18   9       89.85       76.24     35.04 o 
  -3 -18   9       28.94       26.70     17.35 o 
  -2 -18   9      985.34     1018.77     39.39 o 
  -1 -18   9      306.19      281.74     21.97 o 
   0 -18   9     4925.32     4743.35    150.21 o 
  -7 -17   9     2801.70     2927.71    108.61 o 
  -6 -17   9     1449.86     1496.04     53.50 o 
  -5 -17   9       73.41       91.95     20.31 o 
  -4 -17   9        6.46        4.38     14.40 o 
  -3 -17   9      239.40      242.04     20.07 o 
  -2 -17   9     3957.73     3904.22     72.52 o 
  -1 -17   9     5278.52     5577.55    102.95 o 
   0 -17   9      732.43      776.78     30.26 o 
   1 -17   9     5071.53     4948.15    152.03 o 
   2 -17   9      246.56      282.41     38.53 o 
  -8 -16   9     3265.41     3252.00    117.68 o 
  -7 -16   9      402.82      405.05     30.78 o 
  -6 -16   9       57.58       34.50     18.28 o 
  -5 -16   9      191.09      164.49     19.62 o 
  -4 -16   9       39.60       10.83     13.98 o 
  -3 -16   9     7018.90     6890.21    111.63 o 
  -2 -16   9     1559.80     1640.16     37.47 o 
  -1 -16   9     6322.16     6451.30     88.44 o 
   0 -16   9     3307.39     3266.24     56.54 o 
   1 -16   9      109.42      107.42     20.22 o 
   2 -16   9        8.21        0.37     16.08 o 
   3 -16   9       14.71       44.67     27.78 o 
   4 -16   9     2161.20     2088.01     89.48 o 
  -8 -15   9        3.58       10.89     25.13 o 
  -7 -15   9      567.90      549.18     33.81 o 
  -6 -15   9      194.54      183.09     18.62 o 
  -5 -15   9     1622.07     1580.79     41.05 o 
  -4 -15   9     5905.10     5802.99     88.86 o 
  -3 -15   9      131.08      126.94     15.19 o 
  -2 -15   9    10374.15    10422.45    135.71 o 
  -1 -15   9     1190.23     1159.96     29.35 o 
   0 -15   9       76.83       73.79     11.44 o 
   1 -15   9     1081.45     1074.45     40.20 o 
   2 -15   9        1.90       -2.81     16.32 o 
   3 -15   9     5422.40     5593.28    160.65 o 
   4 -15   9     1749.19     1884.38     64.91 o 
   5 -15   9     3073.85     3035.36     86.36 o 
  -9 -14   9      343.80      383.34     44.25 o 
  -8 -14   9      896.56      899.29     42.96 o 
  -7 -14   9        0.80        6.80     13.66 o 
  -6 -14   9     1819.21     1765.17     43.96 o 
  -5 -14   9     2263.28     2304.84     49.25 o 
  -4 -14   9     2988.64     2902.71     54.94 o 
  -3 -14   9     8982.99     8794.70    118.51 o 
  -2 -14   9       75.23       96.92     13.18 o 
  -1 -14   9      488.22      492.40     19.00 o 
   0 -14   9      543.80      519.40     18.43 o 
   1 -14   9     1613.67     1630.84     56.21 o 
   2 -14   9     8311.93     8458.14    138.13 o 
   3 -14   9       75.03       94.28     22.20 o 
   4 -14   9     9133.52     9062.99    129.79 o 
   5 -14   9      963.42      885.46     57.31 o 
   6 -14   9      497.83      478.55     43.70 o 
 -10 -13   9     1450.40     1423.51     78.60 o 
  -9 -13   9        0.81       -6.98     24.01 o 
  -8 -13   9        8.74       11.21     14.28 o 
  -7 -13   9     3226.59     3215.51     65.24 o 
  -6 -13   9        4.79       -1.97     12.37 o 
  -5 -13   9    12308.02    12004.06    154.57 o 
  -4 -13   9     4471.50     4350.24     70.19 o 
  -3 -13   9      876.63      832.95     26.69 o 
  -2 -13   9      251.85      235.56     15.38 o 
  -1 -13   9       23.59       22.83      9.24 o 
   0 -13   9     3163.16     3247.85     57.53 o 
   1 -13   9     3898.71     3930.21     76.96 o 
   2 -13   9     3115.26     3268.31     69.15 o 
   3 -13   9     7657.46     7766.94    112.14 o 
   4 -13   9       31.56       18.07     13.82 o 
   5 -13   9      168.86      154.45     18.54 o 
   6 -13   9       72.57       50.42     17.21 o 
   7 -13   9      298.03      314.84     43.14 o 
 -10 -12   9       63.53       32.67     28.20 o 
  -9 -12   9      523.32      505.49     46.77 o 
  -8 -12   9     1516.23     1446.79     52.43 o 
  -7 -12   9      775.10      772.70     30.73 o 
  -6 -12   9    11274.42    11262.32    147.16 o 
  -5 -12   9      584.89      654.98     25.95 o 
  -4 -12   9     1229.81     1202.09     32.33 o 
  -3 -12   9      663.41      644.28     23.37 o 
  -2 -12   9      385.55      349.08     17.13 o 
  -1 -12   9     2389.02     2447.86     43.15 o 
   0 -12   9      270.99      272.81     12.85 o 
   1 -12   9     6925.89     7042.72    101.10 o 
   2 -12   9     5012.39     4919.62     77.31 o 
   3 -12   9     1495.69     1547.48     38.82 o 
   4 -12   9      636.36      649.97     26.81 o 
   5 -12   9       89.67      103.23     15.62 o 
   6 -12   9      469.20      435.22     26.52 o 
   7 -12   9     1061.27     1035.42     57.93 o 
   8 -12   9     2534.88     2620.00     77.54 o 
 -10 -11   9      204.15      210.94     37.27 o 
  -9 -11   9       32.03       20.79     15.85 o 
  -8 -11   9     4061.04     4060.02     72.88 o 
  -7 -11   9     6015.50     5850.59     90.45 o 
  -6 -11   9      641.62      669.78     27.69 o 
  -5 -11   9     4608.04     4310.66     98.93 o 
  -4 -11   9      380.24      355.39     20.33 o 
  -3 -11   9     3284.70     3234.25     61.79 o 
  -2 -11   9     2749.51     2873.11     48.43 o 
  -1 -11   9     2614.56     2532.63     42.82 o 
   0 -11   9     7825.78     7752.24     97.56 o 
   1 -11   9     1612.61     1659.73     37.79 o 
   2 -11   9     2897.22     2860.61     52.11 o 
   3 -11   9      249.32      253.79     16.96 o 
   4 -11   9      208.94      219.97     16.74 o 
   5 -11   9     3945.14     3868.37     67.26 o 
   6 -11   9      154.29      167.22     19.17 o 
   7 -11   9     5274.74     5038.25     94.71 o 
   8 -11   9     2173.18     2212.21    142.88 o 
   9 -11   9      728.02      703.45     51.93 o 
 -11 -10   9      559.14      458.03     49.98 o 
 -10 -10   9      228.22      231.55     54.37 o 
  -9 -10   9     4303.57     4273.40     77.06 o 
  -8 -10   9      406.21      434.41     25.93 o 
  -7 -10   9     2012.88     1987.53     45.33 o 
  -6 -10   9      618.59      622.60     30.02 o 
  -5 -10   9     1102.06     1114.86     30.65 o 
  -4 -10   9      146.68      154.09     13.51 o 
  -3 -10   9      619.30      613.74     21.67 o 
  -2 -10   9     3751.25     3576.27     55.03 o 
  -1 -10   9    10400.08    10362.51    125.73 o 
   0 -10   9       61.08       82.24     13.01 o 
   1 -10   9      957.10      936.64     24.04 o 
   2 -10   9      178.43      155.75     11.93 o 
   3 -10   9       20.83       34.25     10.46 o 
   4 -10   9     6983.08     6928.51     97.61 o 
   5 -10   9      408.91      421.58     23.41 o 
   6 -10   9     9693.60     9672.19    148.31 o 
   7 -10   9       78.57       90.83     16.99 o 
   8 -10   9     1686.34     1787.84     50.93 o 
   9 -10   9      107.98       85.77     22.32 o 
  10 -10   9      434.03      354.73     40.90 o 
 -11  -9   9      674.09      691.86     58.49 o 
 -10  -9   9     3511.63     3425.14     98.59 o 
  -9  -9   9      141.46      125.04     18.64 o 
  -8  -9   9     4385.44     4368.63     75.03 o 
  -7  -9   9        5.18       23.46     13.06 o 
  -6  -9   9       88.35       79.67     13.06 o 
  -5  -9   9      245.87      251.97     15.94 o 
  -4  -9   9      687.50      684.39     23.00 o 
  -3  -9   9    12986.32    12925.42    155.08 o 
  -2  -9   9     9632.33     9556.64    117.20 o 
  -1  -9   9     8378.39     8233.01    101.43 o 
   0  -9   9     2785.49     2687.04     53.16 o 
   1  -9   9       13.83       12.19      7.26 o 
   2  -9   9      475.14      488.77     20.39 o 
   3  -9   9     1019.44     1083.29     39.25 o 
   4  -9   9     3725.49     3583.73     59.13 o 
   5  -9   9     5210.70     5040.77     76.84 o 
   6  -9   9       47.07       34.27     13.74 o 
   7  -9   9     2131.14     2042.17     50.81 o 
   8  -9   9        0.06       -0.27     13.74 o 
   9  -9   9      406.46      377.39     26.02 o 
  10  -9   9     2681.58     2649.73     85.23 o 
 -11  -8   9      775.23      713.78     59.89 o 
 -10  -8   9     1363.80     1366.40    132.55 o 
  -9  -8   9     3525.27     3445.11     66.47 o 
  -8  -8   9        8.79       -5.22     12.42 o 
  -7  -8   9        0.91       19.15     12.21 o 
  -6  -8   9      583.18      541.51     23.01 o 
  -5  -8   9     6466.97     6271.46     88.06 o 
  -4  -8   9    12418.12    12323.47    149.89 o 
  -3  -8   9     1816.77     1751.99     34.00 o 
  -2  -8   9    11741.13    11518.20    136.61 o 
  -1  -8   9     2690.18     2697.96     52.49 o 
   0  -8   9      153.17      165.41     12.75 o 
   1  -8   9     1141.43     1145.10     31.44 o 
   2  -8   9       23.78       27.97      7.26 o 
   3  -8   9    10809.80    10673.57    119.13 o 
   4  -8   9     3103.41     3073.19     51.16 o 
   5  -8   9    12961.58    12844.96    158.64 o 
   6  -8   9     3904.50     3809.49     70.76 o 
   7  -8   9       41.32       34.01     13.09 o 
   8  -8   9      898.34      824.55     32.85 o 
   9  -8   9      194.72      193.28     20.89 o 
  10  -8   9     4202.50     4180.15    100.81 o 
  11  -8   9     2880.92     2794.81    102.61 o 
 -11  -7   9     2562.50     2677.26    113.91 o 
 -10  -7   9     1078.80     1145.47     47.39 o 
  -9  -7   9      369.15      334.42     24.80 o 
  -8  -7   9       72.30       84.17     21.20 o 
  -7  -7   9        3.26      -10.38     10.38 o 
  -6  -7   9     9081.65     8925.17    118.26 o 
  -5  -7   9     4748.45     4756.06     71.25 o 
  -4  -7   9     5991.04     5851.09     80.39 o 
  -3  -7   9     7586.58     7354.96     94.17 o 
  -2  -7   9      414.01      382.18     13.82 o 
  -1  -7   9      955.24      961.62     27.31 o 
   0  -7   9     2930.43     2995.46     45.44 o 
   1  -7   9    10371.83    10431.78    125.80 o 
   2  -7   9    18949.67    19284.42    198.92 o 
   3  -7   9        2.10       14.15      8.19 o 
   4  -7   9     7567.49     7422.97    114.85 o 
   5  -7   9       63.73       92.17     15.01 o 
   6  -7   9      139.68      142.58     19.03 o 
   7  -7   9     1647.41     1506.22     40.34 o 
   8  -7   9      136.76      137.68     17.04 o 
   9  -7   9     6455.17     6146.76    106.56 o 
  10  -7   9      516.95      542.63     30.58 o 
  11  -7   9     1204.40     1223.28     52.68 o 
 -11  -6   9        3.43      -17.17     29.46 o 
 -10  -6   9      201.03      193.24     25.64 o 
  -9  -6   9        2.05      -12.62     12.62 o 
  -8  -6   9      471.97      435.73     23.00 o 
  -7  -6   9     3467.50     3541.03     61.99 o 
  -6  -6   9       67.43       73.70     12.82 o 
  -5  -6   9    12355.65    12056.49    148.30 o 
  -4  -6   9     2289.93     2272.76     40.64 o 
  -3  -6   9       56.15       72.39     18.28 o 
  -2  -6   9     1911.70     1964.80     32.40 o 
  -1  -6   9      109.52      117.47     28.05 o 
   0  -6   9    13029.45    13051.81    151.96 o 
   1  -6   9    10804.81    10595.74    128.59 o 
   2  -6   9     6048.00     5948.75     83.96 o 
   3  -6   9     3531.47     3540.32     57.38 o 
   4  -6   9      520.65      543.97     16.26 o 
   5  -6   9      449.31      451.43     16.64 o 
   6  -6   9     2699.96     2479.17     49.26 o 
   7  -6   9     6544.58     6355.13    101.37 o 
   8  -6   9    10623.58    10040.37    150.08 o 
   9  -6   9      445.48      413.95     24.33 o 
  10  -6   9     2478.10     2455.08     59.41 o 
  11  -6   9      169.75      164.32     24.82 o 
  12  -6   9      121.33       93.25     29.32 o 
 -11  -5   9       89.85       83.62     35.18 o 
 -10  -5   9       56.65      107.36     34.76 o 
  -9  -5   9     1634.29     1654.88     50.62 o 
  -8  -5   9     3689.19     3784.09     67.20 o 
  -7  -5   9     1182.41     1180.71     33.65 o 
  -6  -5   9     9107.21     8789.03    116.03 o 
  -5  -5   9      100.09      114.31     14.15 o 
  -4  -5   9       27.08       35.86      8.26 o 
  -3  -5   9     2138.15     2099.63     37.08 o 
  -2  -5   9     3690.91     3719.20     50.41 o 
  -1  -5   9    14023.78    13642.81    184.81 o 
   0  -5   9      188.27      194.94     10.74 o 
   1  -5   9    28586.62    29263.00    415.65 o 
   2  -5   9     7151.78     7364.04     98.34 o 
   3  -5   9     2260.34     2320.63     41.89 o 
   4  -5   9     1702.32     1779.20     36.00 o 
   5  -5   9        1.14       10.84      6.93 o 
   6  -5   9    11323.54    11088.25    183.33 o 
   7  -5   9     3460.13     3470.36     63.28 o 
   8  -5   9     4718.98     4574.53     85.66 o 
   9  -5   9     6500.85     6081.37    102.35 o 
  10  -5   9        8.04       -5.19     13.32 o 
  11  -5   9       70.37       52.19     17.17 o 
  12  -5   9      416.45      379.00     31.98 o 
 -11  -4   9        1.78       -4.19     28.90 o 
 -10  -4   9     2010.32     1951.63     71.64 o 
  -9  -4   9     1438.80     1378.79     56.75 o 
  -8  -4   9     5967.97     6005.26     91.92 o 
  -7  -4   9     5239.86     5063.59     78.63 o 
  -6  -4   9      462.74      442.42     19.84 o 
  -5  -4   9       54.33       63.40     10.17 o 
  -4  -4   9      328.40      340.21     15.90 o 
  -3  -4   9    11321.65    11387.50    135.09 o 
  -2  -4   9    13506.48    13389.30    133.85 o 
  -1  -4   9     1353.96     1305.33     30.22 o 
   0  -4   9    11771.58    11391.38    160.49 o 
   1  -4   9      762.85      817.51     31.35 o 
   2  -4   9     1474.34     1510.42     27.13 o 
   3  -4   9     1502.89     1482.54     27.68 o 
   4  -4   9     2457.87     2529.08     45.78 o 
   5  -4   9    21861.52    22041.02    259.33 o 
   6  -4   9      569.06      581.32     22.87 o 
   7  -4   9    15132.00    14949.47    202.51 o 
   8  -4   9     5004.95     4761.14     80.84 o 
   9  -4   9      322.95      254.39     18.99 o 
  10  -4   9      170.57      134.30     22.90 o 
  11  -4   9        8.41        5.20     14.81 o 
  12  -4   9     4247.47     4348.87    104.33 o 
  13  -4   9     2304.48     2510.30     99.26 o 
 -11  -3   9     1667.55     1859.06     93.95 o 
 -10  -3   9      200.78      186.77     43.83 o 
  -9  -3   9     8413.92     8607.36    174.76 o 
  -8  -3   9      490.12      483.13     24.00 o 
  -7  -3   9     1091.96     1129.86     32.78 o 
  -6  -3   9      185.28      191.98     14.48 o 
  -5  -3   9       17.14       11.74      8.43 o 
  -4  -3   9     5890.03     5676.55     77.17 o 
  -3  -3   9     1346.06     1324.73     26.95 o 
  -2  -3   9    17119.30    16852.95    165.76 o 
  -1  -3   9    17789.82    18244.86    280.19 o 
   0  -3   9      861.46      869.40     24.48 o 
   1  -3   9     1910.11     2004.18     33.73 o 
   2  -3   9       35.56       83.73      7.61 o 
   3  -3   9     5800.39     5674.57     69.56 o 
   4  -3   9     7085.08     6738.93     81.35 o 
   5  -3   9     5957.48     5769.95     72.68 o 
   6  -3   9    14593.41    14457.55    206.32 o 
   7  -3   9      334.08      355.45     15.66 o 
   8  -3   9     1238.02     1242.17     30.25 o 
   9  -3   9        7.88       -9.43      9.43 o 
  10  -3   9      695.15      655.59     28.79 o 
  11  -3   9     5718.05     5364.42     97.77 o 
  12  -3   9      464.48      464.63     28.90 o 
  13  -3   9     3663.63     3576.38     94.10 o 
 -11  -2   9     1146.42     1143.19     77.48 o 
 -10  -2   9     3014.28     3213.18     95.02 o 
  -9  -2   9      511.52      557.83     64.15 o 
  -8  -2   9     1455.16     1469.01     39.64 o 
  -7  -2   9      196.31      176.77     15.84 o 
  -6  -2   9     1174.43     1237.85     31.79 o 
  -5  -2   9     3589.66     3575.86     56.97 o 
  -4  -2   9     1200.98     1186.59     46.03 o 
  -3  -2   9    19968.13    20020.09    224.32 o 
  -2  -2   9    13625.68    14575.12    144.62 o 
  -1  -2   9     9443.21     9753.56    116.69 o 
   0  -2   9     1314.69     1527.98     26.66 o 
   1  -2   9       60.93       36.65     10.58 o 
   2  -2   9     5445.40     5353.47     71.85 o 
   3  -2   9     1558.04     1569.30     27.22 o 
   4  -2   9    17266.59    17124.54    181.41 o 
   5  -2   9    15193.03    14349.82    155.87 o 
   6  -2   9        8.70       10.76      9.41 o 
   7  -2   9      157.81      151.31     11.42 o 
   8  -2   9        7.03        0.45      8.03 o 
   9  -2   9     2215.44     2127.38     42.71 o 
  10  -2   9     5785.92     5563.63     85.04 o 
  11  -2   9     1279.13     1270.40     40.95 o 
  12  -2   9     5149.56     5115.44     97.08 o 
  13  -2   9        4.48        6.66     40.00 o 
 -11  -1   9      423.63      470.18     53.33 o 
 -10  -1   9      500.68      511.66     40.66 o 
  -9  -1   9      389.37      350.04     37.13 o 
  -8  -1   9        0.22        0.68     12.48 o 
  -7  -1   9     3283.16     3385.42     63.39 o 
  -6  -1   9     1477.98     1486.22     35.53 o 
  -5  -1   9     5378.46     5279.92     76.19 o 
  -4  -1   9     9010.25     9100.89    113.44 o 
  -3  -1   9      587.35      616.15     18.12 o 
  -2  -1   9     1818.60     1642.83     24.13 o 
  -1  -1   9     1654.09     1739.18     57.06 o 
   0  -1   9     3736.17     3892.67     63.95 o 
   1  -1   9     7378.45     7126.19     89.57 o 
   2  -1   9      644.64      780.47     19.74 o 
   3  -1   9    60488.95    60772.05    601.02 o 
   4  -1   9    23409.70    24210.47    249.09 o 
   5  -1   9    26198.05    26442.78    272.32 o 
   6  -1   9      377.47      355.73     15.42 o 
   7  -1   9      170.80      129.09     16.94 o 
   8  -1   9    12604.05    12322.56    149.72 o 
   9  -1   9     1376.30     1411.80     40.84 o 
  10  -1   9     7288.61     6985.52     99.38 o 
  11  -1   9     3254.77     3157.62     59.55 o 
  12  -1   9      106.29       96.03     16.30 o 
  13  -1   9      400.27      384.71     31.74 o 
  14  -1   9       15.15      -25.69     25.69 o 
 -11   0   9     1230.01     1368.65     84.46 o 
 -10   0   9      395.49      400.02     44.32 o 
  -9   0   9       10.16        5.63     19.28 o 
  -8   0   9      379.42      360.39     24.81 o 
  -7   0   9      163.12      163.96     16.23 o 
  -6   0   9     6075.14     6181.29     88.68 o 
  -5   0   9     1576.43     1550.82     35.48 o 
  -4   0   9     5295.54     5390.57     74.76 o 
  -3   0   9     2797.74     2920.22     56.30 o 
  -2   0   9      729.77      878.04     24.10 o 
  -1   0   9     1995.27     1992.98     66.87 o 
   0   0   9    15209.19    16311.06    287.38 o 
   1   0   9    40458.99    40353.98   1316.65 o 
   2   0   9    40425.32    41942.58    543.72 o 
   3   0   9       17.43       34.83      7.10 o 
   4   0   9     2863.63     2936.45     37.90 o 
   5   0   9      685.92      757.31     17.13 o 
   6   0   9     1528.96     1519.91     28.23 o 
   7   0   9     5068.58     4861.04     85.46 o 
   8   0   9      181.73      201.47     13.77 o 
   9   0   9    14665.26    14087.41    214.74 o 
  10   0   9     2242.49     2249.48     45.43 o 
  11   0   9     1858.89     1796.74     42.62 o 
  12   0   9      443.00      456.62     24.15 o 
  13   0   9       29.00        9.12     14.43 o 
  14   0   9     2175.55     2116.14     70.73 o 
 -11   1   9       39.78       32.67     34.76 o 
 -10   1   9       44.59       28.36     23.06 o 
  -9   1   9      598.89      592.11     40.14 o 
  -8   1   9     1178.37     1274.64     63.91 o 
  -7   1   9     7050.42     7244.41    124.13 o 
  -6   1   9      206.87      235.09     16.98 o 
  -5   1   9     9219.01     9196.92    118.13 o 
  -4   1   9     3642.35     3670.36     69.52 o 
  -3   1   9      270.99      261.16     10.91 o 
  -2   1   9     2015.26     1963.81     33.24 o 
  -1   1   9      348.27      411.42     10.47 o 
   0   1   9    26147.93    25412.40    400.85 o 
   1   1   9    19198.65    19470.93    229.02 o 
   2   1   9     9246.82     9189.33    137.16 o 
   3   1   9      331.95      363.67     25.95 o 
   4   1   9      102.57       68.06     12.68 o 
   5   1   9      115.00      108.93      9.49 o 
   6   1   9      338.94      307.13     14.64 o 
   7   1   9     9092.55     8712.72    133.41 o 
   8   1   9    18723.61    18074.47    208.22 o 
   9   1   9      145.97      167.37     13.28 o 
  10   1   9     3345.85     3334.91     57.83 o 
  11   1   9      119.68      125.12     17.67 o 
  12   1   9      387.00      350.33     28.27 o 
  13   1   9     1308.42     1361.37     41.02 o 
  14   1   9       49.22       61.36     20.94 o 
 -10   2   9       64.19       44.61     24.63 o 
  -9   2   9     1907.45     2000.49     71.44 o 
  -8   2   9     3831.84     3837.85     98.54 o 
  -7   2   9     1447.87     1632.40     46.35 o 
  -6   2   9     9736.63     9719.18    127.17 o 
  -5   2   9      200.09      189.66     14.61 o 
  -4   2   9      595.72      582.06     20.63 o 
  -3   2   9      219.87      203.92     10.45 o 
  -2   2   9     5017.69     5120.39     78.76 o 
  -1   2   9    30690.15    31528.07    305.81 o 
   0   2   9     4061.42     4439.59     78.71 o 
   1   2   9    48056.86    48607.58    548.91 o 
   2   2   9     4629.70     5034.34     78.65 o 
   3   2   9      848.91      940.13     23.15 o 
   4   2   9     5052.17     4902.43     67.34 o 
   5   2   9      912.95     1007.53     28.15 o 
   6   2   9    19664.67    19095.11    225.80 o 
   7   2   9     3642.34     3666.29     60.36 o 
   8   2   9     2251.40     2274.25     39.51 o 
   9   2   9     3143.82     3065.99     51.48 o 
  10   2   9      148.40      129.68     13.46 o 
  11   2   9     1052.07     1008.67     31.26 o 
  12   2   9      640.23      648.77     27.03 o 
  13   2   9     1099.14      996.01     35.38 o 
  14   2   9     2671.23     2953.49     72.22 o 
 -10   3   9     2217.52     2232.35    104.28 o 
  -9   3   9      353.72      364.18     35.35 o 
  -8   3   9     3384.28     3381.49    134.09 o 
  -7   3   9     1719.61     1810.75     69.49 o 
  -6   3   9      980.18      956.09     33.35 o 
  -5   3   9      773.88      759.47     25.46 o 
  -4   3   9       22.39        7.51      7.59 o 
  -3   3   9     5934.65     6028.42     79.77 o 
  -2   3   9     7986.54     7942.35    100.52 o 
  -1   3   9     4233.74     4512.41     57.52 o 
   0   3   9    18613.63    18933.83    173.62 o 
   1   3   9      213.06      287.73     14.28 o 
   2   3   9     3736.66     3961.25     64.71 o 
   3   3   9     2961.61     3016.67     44.72 o 
   4   3   9     3790.14     3793.44     54.50 o 
   5   3   9    17885.33    17537.05    240.19 o 
   6   3   9      258.28      324.95     15.38 o 
   7   3   9    13890.94    13625.25    241.31 o 
   8   3   9     2036.14     2013.14     37.16 o 
   9   3   9      385.62      372.50     17.18 o 
  10   3   9      779.56      773.76     34.57 o 
  11   3   9        7.35        3.40     12.17 o 
  12   3   9     5387.63     5396.96     92.99 o 
  13   3   9     1318.96     1373.18     40.73 o 
  14   3   9      974.82     1045.58     44.57 o 
 -10   4   9      145.43      145.32     40.07 o 
  -9   4   9     4170.09     4442.83    124.04 o 
  -8   4   9      275.17      258.66     29.90 o 
  -7   4   9      686.23      658.53     38.96 o 
  -6   4   9       15.92       -5.48     12.27 o 
  -5   4   9      201.30      217.15     15.65 o 
  -4   4   9     7619.10     7590.89     99.91 o 
  -3   4   9     1213.20     1188.98     25.25 o 
  -2   4   9    14817.46    14751.82    158.99 o 
  -1   4   9     4190.06     3916.08     51.24 o 
   0   4   9      131.69      151.12      6.98 o 
   1   4   9      522.31      629.28     15.13 o 
   2   4   9     4685.95     4938.24     77.19 o 
   3   4   9    27837.39    28434.95    321.49 o 
   4   4   9    30873.04    30928.17    406.88 o 
   5   4   9    12135.86    12324.74    179.19 o 
   6   4   9    15252.00    15489.52    246.98 o 
   7   4   9       28.85       41.85      6.22 o 
   8   4   9      352.82      382.17     14.05 o 
   9   4   9      236.33      232.44     21.34 o 
  10   4   9     1370.66     1372.01     33.85 o 
  11   4   9    11799.50    12078.60    154.15 o 
  12   4   9      174.66      175.70     18.17 o 
  13   4   9     3058.26     3143.71     68.55 o 
  14   4   9      197.76      177.61     20.79 o 
  15   4   9       25.73       23.46     19.46 o 
  -9   5   9       44.02       -3.91     28.62 o 
  -8   5   9      470.38      439.74     35.68 o 
  -7   5   9       19.16       16.13     18.24 o 
  -6   5   9     1646.00     1716.60     60.00 o 
  -5   5   9     5595.04     5906.15     84.94 o 
  -4   5   9       36.62       63.14     10.27 o 
  -3   5   9    26750.88    26693.68    267.81 o 
  -2   5   9     3251.73     3122.42     50.65 o 
  -1   5   9     2626.67     2812.63     44.81 o 
   0   5   9       78.47       93.84     10.60 o 
   1   5   9     2252.10     2425.67     27.94 o 
   2   5   9    25523.19    25070.05    248.17 o 
   3   5   9     2982.39     2834.32     39.04 o 
   4   5   9    23896.74    23913.67    319.01 o 
   5   5   9    16599.28    16559.53    227.76 o 
   6   5   9      203.58      213.96     21.36 o 
   7   5   9      847.21      899.27     28.23 o 
   8   5   9     1078.48     1120.12     43.68 o 
   9   5   9     6392.11     6491.17     88.81 o 
  10   5   9     7051.26     7188.26     99.29 o 
  11   5   9     2665.52     2668.96     51.95 o 
  12   5   9     7640.92     7783.60    111.60 o 
  13   5   9      297.52      254.03     20.20 o 
  14   5   9        0.50      -13.71     13.71 o 
  15   5   9      249.45      233.23     26.56 o 
  -9   6   9       88.41       43.42     33.09 o 
  -8   6   9        3.13        8.93     26.94 o 
  -7   6   9     1545.95     1571.49     78.87 o 
  -6   6   9     1175.10     1156.29     45.73 o 
  -5   6   9     3516.19     3708.30    123.97 o 
  -4   6   9     9365.76     9197.66    119.51 o 
  -3   6   9      194.48      200.79     11.67 o 
  -2   6   9     8709.96     8831.08    113.80 o 
  -1   6   9      211.78      216.79     34.45 o 
   0   6   9     2955.72     2811.09     52.46 o 
   1   6   9    26079.91    26786.94    292.75 o 
   2   6   9     2239.02     2271.48     29.69 o 
   3   6   9    20571.78    20325.89    265.08 o 
   4   6   9      348.46      269.01      9.88 o 
   5   6   9       95.89       91.03     11.47 o 
   6   6   9     1820.25     1723.00     53.78 o 
   7   6   9       80.89       72.64      8.13 o 
   8   6   9    13889.58    13299.27    499.33 o 
   9   6   9     2328.37     2355.75     39.60 o 
  10   6   9     7232.13     7172.17    106.61 o 
  11   6   9     2457.57     2389.89     48.28 o 
  12   6   9      579.25      555.34     52.35 o 
  13   6   9      124.45      106.96     19.42 o 
  14   6   9       43.47        8.98     15.71 o 
  15   6   9     1606.90     1652.93     54.63 o 
  -9   7   9      240.41      204.65     42.86 o 
  -8   7   9      830.66      908.38     64.22 o 
  -7   7   9      361.87      312.71     41.04 o 
  -6   7   9     6644.94     6897.88    143.26 o 
  -5   7   9     1048.82     1033.46     36.51 o 
  -4   7   9     1695.80     1644.46     38.08 o 
  -3   7   9     2018.68     1986.18     36.95 o 
  -2   7   9        7.34        0.13      9.57 o 
  -1   7   9     2083.60     2198.73     47.86 o
[truncated: 315,302 more chars]
